# Supplementary material for: Proteome profiles during early stage of somatic embryogenesis of two Eucalyptus species
Source: BMC Plant Biol. 2022 Dec 2;22:558. doi: 10.1186/s12870-022-03956-4 (PMC9716740; doi:10.1186/s12870-022-03956-4)
Supplement: Supplementary file 1 — Additional file 1 Table S1. Differentially expressed proteins identified in the early SE of E. camaldulensis. Table S2. Gene Ontology enrichment analysis of DEPs in E. camaldulensis. Table S3. Differentially expressed proteins identified in the early SE of E. grandis x urophylla. Table S4. Gene Ontology enrichment analysis of DEPs in E. grandis x urophylla. Table S5. Specifically deregulated proteins in the early SE of E. camaldulensis. Table S6. qRT-PCR primers used for this study. [file 12870_2022_3956_MOESM1_ESM.xlsx]

## Sheet: Table S1
Table S1. Differentially expressed proteins identified in the early SE of E. camaldulensis.
Protein	log2FC	SE	pvalue	adj_pvalue	Class	Annotation
NP_001289655.1	3.64431	0.183453	0	0	Up	sucrose synthase [Eucalyptus grandis]
NP_001289667.1	2.25859	0.367628	2.4e-06	1.06e-05	Up	WUSCHEL-related homeobox 8 [Eucalyptus grandis]
NP_001306900.1	1.25922	0.23545	1.52e-05	5.51e-05	Up	UDP-glucose 6-dehydrogenase 1 [Eucalyptus grandis]
XP_010023319.1	1.2432	0.160344	3.82e-07	2.07e-06	Up	uncharacterized protein LOC104414028 [Eucalyptus grandis]
XP_010023325.1	1.20527	0.284688	0.000291524	0.000773334	Up	exosome complex component RRP45A isoform X1 [Eucalyptus grandis]
XP_010023401.1	1.4084	0.144542	5.4e-10	7.07e-09	Up	COMPASS-like H3K4 histone methylase component WDR5A [Eucalyptus grandis]
XP_010023434.1	1.43508	0.281697	3.27e-05	0.000109489	Up	uncharacterized protein LOC104414113 [Eucalyptus grandis]
XP_010023480.1	1.08824	0.401181	0.0121503	0.0217426	Up	ribose-phosphate pyrophosphokinase 4 [Eucalyptus grandis]
XP_010023535.1	2.3641	0.217415	5.76e-11	1.03e-09	Up	probable glutathione S-transferase [Eucalyptus grandis]
XP_010023548.1	1.01184	0.178753	6.82e-06	2.67e-05	Up	probable nucleoredoxin 1 [Eucalyptus grandis]
XP_010023549.1	1.56414	0.349915	0.000147186	0.000420462	Up	probable nucleoredoxin 1 [Eucalyptus grandis]
XP_010023566.1	1.06936	0.138114	4.24e-08	3e-07	Up	uncharacterized protein At4g28440 [Eucalyptus grandis]
XP_010023579.1	1.55152	0.312599	4.1e-05	0.00013418	Up	U4/U6 small nuclear ribonucleoprotein Prp31 isoform X1 [Eucalyptus grandis]
XP_010023593.1	2.29055	0.321971	1.86e-07	1.1e-06	Up	peptidyl-prolyl cis-trans isomerase FKBP62 isoform X1 [Eucalyptus grandis]
XP_010023606.1	3.63851	0.281698	5.02e-12	1.2e-10	Up	crocetin glucosyltransferase, chloroplastic [Eucalyptus grandis]
XP_010023615.1	2.495	0.55641	0.000141919	0.000407206	Up	LOW QUALITY PROTEIN: ubiquitin carboxyl-terminal hydrolase 5 [Eucalyptus grandis]
XP_010023636.1	2.69959	0.831952	0.00387722	0.00786941	Up	DNA-directed RNA polymerases II, IV and V subunit 9A [Eucalyptus grandis]
XP_010023668.1	2.59603	0.338783	5.11e-08	3.55e-07	Up	uncharacterized protein LOC104414298 [Eucalyptus grandis]
XP_010023686.1	1.26585	0.307076	0.00036171	0.000933341	Up	chromatin assembly factor 1 subunit A [Eucalyptus grandis]
XP_010023687.1	1.22587	0.163055	7.15e-08	4.78e-07	Up	splicing factor 3B subunit 4 [Eucalyptus grandis]
XP_010023756.1	1.53346	0.164726	1.33e-09	1.51e-08	Up	glutathione reductase, cytosolic [Eucalyptus grandis]
XP_010023772.1	1.18525	0.075955	2.13e-14	1.12e-12	Up	chaperonin CPN60-2, mitochondrial [Eucalyptus grandis]
XP_010023800.1	1.31112	0.399521	0.00303935	0.00637271	Up	haloacid dehalogenase-like hydrolase domain-containing protein At2g33255 isoform X1 [Eucalyptus grandis]
XP_010023847.1	1.67437	0.163801	2.05e-10	3.08e-09	Up	pre-mRNA-processing factor 19 homolog 1 [Eucalyptus grandis]
XP_010023858.1	2.90791	0.297468	5.06e-10	6.7e-09	Up	acid phosphatase 1 [Eucalyptus grandis]
XP_010023903.1	3.94588	0.390002	3.91e-10	5.38e-09	Up	peroxisomal membrane protein PMP22 [Eucalyptus grandis]
XP_010023914.1	1.41062	0.177522	2.66e-08	2e-07	Up	glycolipid transfer protein 1 [Eucalyptus grandis]
XP_010023919.1	1.07788	0.450937	0.0254129	0.0419943	Up	casein kinase 1-like protein 10 [Eucalyptus grandis]
XP_010023923.1	1.46109	0.126278	1.56e-11	3.13e-10	Up	probable methyltransferase PMT3 [Eucalyptus grandis]
XP_010023980.1	1.04302	0.395097	0.0143458	0.0251692	Up	1-aminocyclopropane-1-carboxylate oxidase homolog 1 [Eucalyptus grandis]
XP_010023997.1	1.13122	0.208726	1.26e-05	4.67e-05	Up	actin-related protein 9 isoform X2 [Eucalyptus grandis]
XP_010024058.1	1.66471	0.232114	1.62e-07	9.73e-07	Up	armadillo repeat-containing protein LFR [Eucalyptus grandis]
XP_010024060.1	3.61777	0.211861	2.66e-15	1.9e-13	Up	uncharacterized protein LOC104414606 [Eucalyptus grandis]
XP_010024067.1	1.11282	0.253088	0.000177867	0.000500685	Up	probable carbohydrate esterase At4g34215 [Eucalyptus grandis]
XP_010024068.1	1.6534	0.505894	0.00404409	0.00815402	Up	probable carbohydrate esterase At4g34215 [Eucalyptus grandis]
XP_010024069.1	1.16509	0.370406	0.00532661	0.0104326	Up	ribosomal RNA small subunit methyltransferase [Eucalyptus grandis]
XP_010024093.1	1.40407	0.423949	0.00282107	0.00595826	Up	topless-related protein 3 isoform X1 [Eucalyptus grandis]
XP_010024097.1	1.18475	0.320324	0.00106973	0.00248094	Up	eukaryotic translation initiation factor 3 subunit A isoform X1 [Eucalyptus grandis]
XP_010024118.1	1.52667	0.286243	1.58e-05	5.7e-05	Up	universal stress protein A-like protein isoform X1 [Eucalyptus grandis]
XP_010024120.1	1.15717	0.387404	0.00640055	0.0122908	Up	U4/U6.U5 tri-snRNP-associated protein 2 [Eucalyptus grandis]
XP_010024140.1	1.22202	0.15491	3.03e-08	2.24e-07	Up	importin subunit alpha-4 [Eucalyptus grandis]
XP_010024182.1	3.24384	0.285274	1.11e-10	1.79e-09	Up	regulation of nuclear pre-mRNA domain-containing protein 1B [Eucalyptus grandis]
XP_010024187.1	1.76678	0.735952	0.0241305	0.0400788	Up	polygalacturonase inhibitor-like [Eucalyptus grandis]
XP_010024200.1	2.21726	0.628979	0.00190539	0.00418221	Up	somatic embryogenesis receptor kinase 2 [Eucalyptus grandis]
XP_010024218.1	2.34684	0.34239	3.48e-07	1.91e-06	Up	ATP sulfurylase 1, chloroplastic [Eucalyptus grandis]
XP_010024240.1	1.16089	0.307885	0.000890979	0.00211445	Up	proteasome subunit beta type-2-B [Eucalyptus grandis]
XP_010024249.1	1.74092	0.360721	0.000102592	0.000305311	Up	protein CDC73 homolog [Eucalyptus grandis]
XP_010024340.1	2.47909	0.565791	0.000406912	0.00103966	Up	primary amine oxidase [Eucalyptus grandis]
XP_010024351.1	2.32758	0.256235	3.81e-06	1.6e-05	Up	protein TIME FOR COFFEE isoform X1 [Eucalyptus grandis]
XP_010024355.1	1.3774	0.368436	0.0201473	0.034039	Up	sugar transport protein 13 [Eucalyptus grandis]
XP_010024397.1	1.66645	0.182198	1.88e-09	2.03e-08	Up	stem-specific protein TSJT1-like [Eucalyptus grandis]
XP_010024430.1	1.7269	0.142539	5.85e-12	1.35e-10	Up	endo-1,3;1,4-beta-D-glucanase [Eucalyptus grandis]
XP_010024431.1	2.31216	0.114005	0	0	Up	endo-1,3;1,4-beta-D-glucanase [Eucalyptus grandis]
XP_010024433.1	2.12929	0.183939	1.55e-11	3.11e-10	Up	endo-1,3;1,4-beta-D-glucanase [Eucalyptus grandis]
XP_010024485.1	1.026	0.436771	0.0270275	0.0444225	Up	NADH dehydrogenase [ubiquinone] 1 alpha subcomplex subunit 8-B [Eucalyptus grandis]
XP_010024512.1	2.15914	0.296882	2.11e-07	1.23e-06	Up	sm-like protein LSM5 isoform X1 [Eucalyptus grandis]
XP_010024632.1	1.08226	0.339522	0.004847	0.00959075	Up	serine/threonine-protein kinase CDL1 [Eucalyptus grandis]
XP_010024669.1	1.04281	0.0745627	2.52e-13	9.58e-12	Up	sucrose nonfermenting 4-like protein isoform X1 [Eucalyptus grandis]
XP_010024678.1	1.16958	0.446174	0.0146907	0.0257049	Up	cullin-1 [Eucalyptus grandis]
XP_010024709.1	1.03809	0.149376	2.77e-07	1.57e-06	Up	protein pleiotropic regulatory locus 1 [Eucalyptus grandis]
XP_010024749.1	2.16959	0.1031	4e-15	2.74e-13	Up	major allergen Pru ar 1 [Eucalyptus grandis]
XP_010024753.1	2.3064	0.536266	0.000228094	0.000622206	Up	major allergen Pru ar 1 [Eucalyptus grandis]
XP_010024755.1	3.04011	0.350292	5.16e-09	4.91e-08	Up	major allergen Pru ar 1 [Eucalyptus grandis]
XP_010024756.1	1.86833	0.398965	8.48e-05	0.000257067	Up	major allergen Pru ar 1 [Eucalyptus grandis]
XP_010024759.1	2.2497	0.121059	4.44e-16	4.13e-14	Up	major allergen Pru ar 1 [Eucalyptus grandis]
XP_010024760.1	4.069	0.592754	3.4e-07	1.87e-06	Up	major allergen Pru ar 1 isoform X2 [Eucalyptus grandis]
XP_010024761.1	3.67601	0.509215	1.45e-07	8.86e-07	Up	major allergen Pru ar 1 [Eucalyptus grandis]
XP_010024762.1	2.98176	0.883422	0.00241088	0.00518378	Up	major allergen Pru ar 1 isoform X1 [Eucalyptus grandis]
XP_010024763.1	3.4023	0.236265	1.31e-13	5.43e-12	Up	major allergen Pru ar 1 [Eucalyptus grandis]
XP_010024766.1	2.49062	0.319319	3.72e-08	2.67e-07	Up	major allergen Pru ar 1 [Eucalyptus grandis]
XP_010024829.1	2.21635	0.607296	0.0014122	0.00319819	Up	craniofacial development protein 1 [Eucalyptus grandis]
XP_010024850.1	1.73299	0.184713	1.14e-09	1.33e-08	Up	uncharacterized protein LOC104415277 isoform X1 [Eucalyptus grandis]
XP_010024863.1	2.06835	0.09526	0	0	Up	S-adenosylmethionine synthase 2 [Eucalyptus grandis]
XP_010024872.1	1.23154	0.281751	0.000190224	0.000530871	Up	50S ribosomal protein L3-2, chloroplastic [Eucalyptus grandis]
XP_010024884.1	2.30108	0.268403	6.5e-09	5.96e-08	Up	uncharacterized protein LOC104415307 isoform X1 [Eucalyptus grandis]
XP_010024887.1	1.35292	0.443776	0.00610264	0.0117927	Up	1,4-dihydroxy-2-naphthoyl-CoA thioesterase 1 [Eucalyptus grandis]
XP_010024921.1	4.5042	0.594621	8.18e-08	5.4e-07	Up	germin-like protein subfamily 1 member 13 [Eucalyptus grandis]
XP_010024999.1	1.14745	0.415309	0.0105909	0.0192098	Up	flowering locus K homology domain [Eucalyptus grandis]
XP_010025001.1	1.22535	0.233166	2.48e-05	8.55e-05	Up	protein WVD2-like 2 isoform X1 [Eucalyptus grandis]
XP_010025022.1	3.52269	0.569948	1.83e-06	8.37e-06	Up	uncharacterized protein LOC104415434 [Eucalyptus grandis]
XP_010025044.1	1.87112	0.180027	1.46e-10	2.3e-09	Up	probable aldo-keto reductase 1 [Eucalyptus grandis]
XP_010025049.1	1.17029	0.109879	8.85e-11	1.5e-09	Up	probable aldo-keto reductase 1 isoform X3 [Eucalyptus grandis]
XP_010025067.1	1.42345	0.314786	0.000301262	0.000795514	Up	cysteine synthase [Eucalyptus grandis]
XP_010025111.1	1.76694	0.22069	2.32e-08	1.78e-07	Up	vesicle-associated protein 2-2 [Eucalyptus grandis]
XP_010025114.1	1.71479	0.37261	0.000194531	0.000542602	Up	superoxide dismutase [Cu-Zn] 1 isoform X1 [Eucalyptus grandis]
XP_010025116.1	2.02795	0.22322	2.14e-09	2.28e-08	Up	bifunctional 3-dehydroquinate dehydratase/shikimate dehydrogenase, chloroplastic [Eucalyptus grandis]
XP_010025117.1	3.09308	0.325227	8.74e-10	1.07e-08	Up	bifunctional 3-dehydroquinate dehydratase/shikimate dehydrogenase, chloroplastic [Eucalyptus grandis]
XP_010025169.1	1.08738	0.240128	0.000126543	0.000367547	Up	signal peptidase complex subunit 3B [Eucalyptus grandis]
XP_010025182.1	1.56447	0.270633	5.02e-06	2.05e-05	Up	peroxisomal adenine nucleotide carrier 1 [Eucalyptus grandis]
XP_010025189.1	1.68186	0.308893	1.18e-05	4.43e-05	Up	long chain acyl-CoA synthetase 7, peroxisomal [Eucalyptus grandis]
XP_010025194.1	2.31174	0.420171	1.02e-05	3.86e-05	Up	probable linoleate 9S-lipoxygenase 5 [Eucalyptus grandis]
XP_010025196.1	1.02514	0.426136	0.0238667	0.0396786	Up	probable linoleate 9S-lipoxygenase 5 [Eucalyptus grandis]
XP_010025212.1	1.59796	0.13747	1.42e-11	2.89e-10	Up	calcium homeostasis endoplasmic reticulum protein [Eucalyptus grandis]
XP_010025217.1	1.10921	0.219845	3.31e-05	0.000110643	Up	40S ribosomal protein S21-2 [Eucalyptus grandis]
XP_010025310.1	1.7412	0.334271	0.00021866	0.000598983	Up	ranBP2-type zinc finger protein At1g67325 [Eucalyptus grandis]
XP_010025353.1	1.35776	0.226668	2.96e-06	1.27e-05	Up	glyceraldehyde-3-phosphate dehydrogenase, cytosolic [Eucalyptus grandis]
XP_010025421.1	2.37285	0.479236	5.26e-05	0.000167967	Up	tRNA (cytosine(34)-C(5))-methyltransferase [Eucalyptus grandis]
XP_010025480.1	2.47239	0.423978	1.05e-05	3.96e-05	Up	protein SCO1 homolog 2, mitochondrial isoform X1 [Eucalyptus grandis]
XP_010025493.1	1.99508	0.143473	2.87e-13	1.05e-11	Up	alanine--glyoxylate aminotransferase 2 homolog 1, mitochondrial [Eucalyptus grandis]
XP_010025573.1	4.60295	0.314591	9.19e-14	3.95e-12	Up	alcohol dehydrogenase 1 [Eucalyptus grandis]
XP_010025578.1	6.01301	0.549558	5.06e-11	9.17e-10	Up	alcohol dehydrogenase 1 [Eucalyptus grandis]
XP_010025640.1	1.39842	0.299105	8.64e-05	0.000261724	Up	alpha-1,3-mannosyl-glycoprotein 2-beta-N-acetylglucosaminyltransferase isoform X1 [Eucalyptus grandis]
XP_010025715.1	1.46777	0.230444	1.38e-06	6.5e-06	Up	CBS domain-containing protein CBSCBSPB3 [Eucalyptus grandis]
XP_010025723.1	1.85139	0.355263	7.06e-05	0.000219103	Up	cyclin-dependent kinase E-1 [Eucalyptus grandis]
XP_010025735.1	1.19651	0.370296	0.00369231	0.00753672	Up	NAC domain-containing protein 2 [Eucalyptus grandis]
XP_010025824.1	1.27465	0.247795	2.57e-05	8.83e-05	Up	serine/threonine-protein phosphatase 2A activator [Eucalyptus grandis]
XP_010025934.1	1.26211	0.433601	0.00747421	0.0141231	Up	cytochrome c oxidase subunit 6b-1 [Eucalyptus grandis]
XP_010026104.1	1.51032	0.440602	0.00266445	0.0056782	Up	phytanoyl-CoA dioxygenase isoform X1 [Eucalyptus grandis]
XP_010026159.1	2.45612	0.385388	1.37e-06	6.45e-06	Up	UPF0496 protein 1 [Eucalyptus grandis]
XP_010026248.1	1.20932	0.465268	0.015454	0.0268869	Up	omega-hydroxypalmitate O-feruloyl transferase [Eucalyptus grandis]
XP_010026302.1	2.06136	0.345956	9.81e-06	3.73e-05	Up	uncharacterized protein LOC104416642 isoform X1 [Eucalyptus grandis]
XP_010026500.1	2.43496	0.35755	3.88e-07	2.1e-06	Up	acetolactate synthase, chloroplastic [Eucalyptus grandis]
XP_010026673.1	1.58344	0.203322	3.82e-08	2.73e-07	Up	adenylate kinase 4 [Eucalyptus grandis]
XP_010026719.1	1.03566	0.163929	0.000138044	0.000398061	Up	UDP-glycosyltransferase 83A1-like [Eucalyptus grandis]
XP_010026936.1	2.18195	0.479332	0.000173649	0.00048987	Up	protein SIEVE ELEMENT OCCLUSION B [Eucalyptus grandis]
XP_010027115.2	1.31605	0.298351	0.000171482	0.000485381	Up	flowering time control protein FCA isoform X2 [Eucalyptus grandis]
XP_010027274.1	3.11506	0.692293	0.000196793	0.000547151	Up	CTD small phosphatase-like protein 2 [Eucalyptus grandis]
XP_010027313.1	3.13603	0.207511	1.96e-13	7.77e-12	Up	uncharacterized protein LOC104417799 [Eucalyptus grandis]
XP_010027333.1	1.89279	0.460153	0.000457391	0.00115671	Up	FKBP12-interacting protein of 37 kDa [Eucalyptus grandis]
XP_010027406.1	1.7506	0.132333	1.13e-09	1.32e-08	Up	protein MODIFIER OF SNC1 1 [Eucalyptus grandis]
XP_010027457.1	2.43587	0.226346	1.59e-09	1.75e-08	Up	protease Do-like 10, mitochondrial [Eucalyptus grandis]
XP_010027494.2	1.3773	0.421917	0.00354926	0.0073064	Up	extradiol ring-cleavage dioxygenase [Eucalyptus grandis]
XP_010027496.1	1.94629	0.489515	0.0007442	0.00179894	Up	nuclear speckle splicing regulatory protein 1 isoform X1 [Eucalyptus grandis]
XP_010027502.1	1.98683	0.266229	8.15e-08	5.38e-07	Up	CCR4-NOT transcription complex subunit 11 isoform X1 [Eucalyptus grandis]
XP_010027530.1	1.41116	0.186098	6.15e-08	4.18e-07	Up	far upstream element-binding protein 1 [Eucalyptus grandis]
XP_010027548.1	2.14958	0.395542	1.22e-05	4.52e-05	Up	anthranilate phosphoribosyltransferase, chloroplastic [Eucalyptus grandis]
XP_010027570.1	1.0993	0.127088	5.49e-09	5.16e-08	Up	probable glucan 1,3-alpha-glucosidase [Eucalyptus grandis]
XP_010027598.1	3.76411	0.321565	7.52e-10	9.47e-09	Up	triose phosphate/phosphate translocator, non-green plastid, chloroplastic [Eucalyptus grandis]
XP_010027606.1	1.72503	0.260251	6.05e-07	3.1e-06	Up	LOW QUALITY PROTEIN: farnesylcysteine lyase-like [Eucalyptus grandis]
XP_010027644.1	1.68942	0.407868	0.000343726	0.000893139	Up	2-oxoisovalerate dehydrogenase subunit alpha 2, mitochondrial isoform X1 [Eucalyptus grandis]
XP_010027682.1	4.24568	0.516808	1.44e-08	1.18e-07	Up	alcohol dehydrogenase 1 [Eucalyptus grandis]
XP_010027729.1	1.72199	0.206708	9.14e-08	5.96e-07	Up	alpha-crystallin domain-containing protein 22.3 [Eucalyptus grandis]
XP_010027764.1	2.84687	0.44711	1.15e-06	5.52e-06	Up	DNA-directed RNA polymerase II subunit 4 [Eucalyptus grandis]
XP_010027823.1	1.54447	0.123907	3.17e-12	8.12e-11	Up	bifunctional aspartate aminotransferase and glutamate/aspartate-prephenate aminotransferase [Eucalyptus grandis]
XP_010027824.1	1.75641	0.300871	1.04e-05	3.9e-05	Up	bifunctional aspartate aminotransferase and glutamate/aspartate-prephenate aminotransferase [Eucalyptus grandis]
XP_010027851.2	1.0322	0.192375	1.65e-05	5.95e-05	Up	uncharacterized protein LOC104418266 [Eucalyptus grandis]
XP_010027900.1	3.22889	0.370697	4.63e-08	3.23e-07	Up	scopoletin glucosyltransferase [Eucalyptus grandis]
XP_010027903.1	1.05063	0.316559	0.00287607	0.00606211	Up	uncharacterized protein LOC104418298 [Eucalyptus grandis]
XP_010027912.1	1.0909	0.402485	0.0127765	0.0226837	Up	uncharacterized protein LOC104418308 [Eucalyptus grandis]
XP_010027915.1	3.21886	0.33634	7.72e-10	9.68e-09	Up	phospho-2-dehydro-3-deoxyheptonate aldolase 2, chloroplastic [Eucalyptus grandis]
XP_010027921.1	1.57453	0.370815	0.000330727	0.00086585	Up	ras-related protein Rab11A [Eucalyptus grandis]
XP_010027984.1	1.06249	0.224527	7.46e-05	0.000229778	Up	succinate dehydrogenase subunit 7A, mitochondrial [Eucalyptus grandis]
XP_010027995.1	1.9336	0.348769	1.22e-05	4.55e-05	Up	LIM domain-containing protein WLIM1 [Eucalyptus grandis]
XP_010028084.1	1.94617	0.220088	5.13e-09	4.89e-08	Up	probable amino-acid acetyltransferase NAGS1, chloroplastic isoform X1 [Eucalyptus grandis]
XP_010028092.1	1.09768	0.355542	0.00635287	0.0122037	Up	peptidyl-prolyl cis-trans isomerase CYP65 [Eucalyptus grandis]
XP_010028151.1	3.14275	0.15145	0	0	Up	cytochrome P450 81E8 [Eucalyptus grandis]
XP_010028164.1	2.99794	0.266657	2.87e-11	5.48e-10	Up	cytochrome P450 81E8 [Eucalyptus grandis]
XP_010028205.1	2.11176	0.159463	8.44e-13	2.57e-11	Up	cysteine proteinase COT44 [Eucalyptus grandis]
XP_010028215.1	1.39473	0.220699	1.3e-06	6.13e-06	Up	probable 2-oxoglutarate-dependent dioxygenase At3g49630 [Eucalyptus grandis]
XP_010028236.1	1.65631	0.146473	2.54e-11	4.89e-10	Up	nicotinate phosphoribosyltransferase 2 [Eucalyptus grandis]
XP_010028272.1	2.06957	0.36449	6.53e-06	2.57e-05	Up	LOW QUALITY PROTEIN: phosphoglycerate mutase-like protein 4 [Eucalyptus grandis]
XP_010028291.1	1.67081	0.292376	5.94e-06	2.36e-05	Up	probable disease resistance protein At5g66900 isoform X1 [Eucalyptus grandis]
XP_010028301.1	1.64037	0.39096	0.000299262	0.000791038	Up	L-ascorbate oxidase homolog [Eucalyptus grandis]
XP_010028309.1	1.2831	0.221735	4.95e-06	2.02e-05	Up	salicylic acid-binding protein 2 [Eucalyptus grandis]
XP_010028338.1	1.45116	0.185488	3.52e-08	2.55e-07	Up	serine carboxypeptidase-like 13 [Eucalyptus grandis]
XP_010028368.1	1.03565	0.237696	0.000197229	0.000547776	Up	zinc finger protein-like 1 homolog [Eucalyptus grandis]
XP_010028375.1	1.26234	0.180615	3.16e-07	1.75e-06	Up	putative exosome complex component rrp40 [Eucalyptus grandis]
XP_010028470.1	1.59266	0.149868	9.26e-11	1.55e-09	Up	glycoprotein 3-alpha-L-fucosyltransferase A [Eucalyptus grandis]
XP_010028476.1	2.14468	0.362098	4.12e-06	1.71e-05	Up	EKC/KEOPS complex subunit TPRKB isoform X1 [Eucalyptus grandis]
XP_010028485.1	1.96056	0.340019	5.22e-06	2.12e-05	Up	probable carboxylesterase 12 [Eucalyptus grandis]
XP_010028487.1	1.41549	0.181525	3.74e-08	2.68e-07	Up	5-formyltetrahydrofolate cyclo-ligase, mitochondrial [Eucalyptus grandis]
XP_010028490.1	1.87783	0.343235	1.46e-05	5.32e-05	Up	2-hydroxyisoflavanone dehydratase-like [Eucalyptus grandis]
XP_010028491.1	1.93737	0.106274	4.44e-16	4.13e-14	Up	2-hydroxyisoflavanone dehydratase [Eucalyptus grandis]
XP_010028503.1	1.32238	0.449204	0.00802724	0.0150262	Up	armadillo repeat-containing protein 6 [Eucalyptus grandis]
XP_010028518.1	1.14741	0.204547	8.97e-06	3.44e-05	Up	protein DMR6-LIKE OXYGENASE 2 isoform X2 [Eucalyptus grandis]
XP_010028528.1	2.74252	0.276869	3.88e-10	5.37e-09	Up	protein DMR6-LIKE OXYGENASE 1 [Eucalyptus grandis]
XP_010028548.1	3.67012	0.664439	9.68e-06	3.68e-05	Up	hemoglobin-2 [Eucalyptus grandis]
XP_010028571.1	1.30072	0.14006	1.4e-09	1.58e-08	Up	arabinosyltransferase RRA2 [Eucalyptus grandis]
XP_010028579.1	2.00763	0.497182	0.000449335	0.001138	Up	SWI/SNF complex subunit SWI3D [Eucalyptus grandis]
XP_010028645.1	1.40726	0.441125	0.0128005	0.0227154	Up	protein FMP32, mitochondrial [Eucalyptus grandis]
XP_010028656.1	1.22334	0.321998	0.00082823	0.00198455	Up	NADP-dependent D-sorbitol-6-phosphate dehydrogenase [Eucalyptus grandis]
XP_010028712.1	1.11362	0.239256	0.00019716	0.000547776	Up	peptidyl-prolyl cis-trans isomerase CYP21-1 [Eucalyptus grandis]
XP_010028722.1	2.22143	0.417471	3.9e-05	0.000128235	Up	E3 ubiquitin-protein ligase UPL3 [Eucalyptus grandis]
XP_010028729.1	1.91862	0.121655	1.69e-14	9.14e-13	Up	WD-40 repeat-containing protein MSI2 [Eucalyptus grandis]
XP_010028756.1	3.0088	0.168262	8.88e-16	7.57e-14	Up	uncharacterized protein LOC104418967 [Eucalyptus grandis]
XP_010028757.1	1.58792	0.182814	5.08e-09	4.86e-08	Up	uncharacterized protein LOC104418968 isoform X1 [Eucalyptus grandis]
XP_010028806.1	2.45056	0.509795	6.14e-05	0.000192905	Up	short-chain dehydrogenase reductase 3b [Eucalyptus grandis]
XP_010028817.1	2.00894	0.37411	0.000226809	0.00061935	Up	(-)-isopiperitenol/(-)-carveol dehydrogenase, mitochondrial-like [Eucalyptus grandis]
XP_010028833.1	1.68737	0.435646	0.000685563	0.00166961	Up	ubiquitin domain-containing protein DSK2b [Eucalyptus grandis]
XP_010028889.1	1.41096	0.185909	6.05e-08	4.13e-07	Up	histone deacetylase 19 isoform X1 [Eucalyptus grandis]
XP_010028897.1	1.30873	0.251634	2.22e-05	7.75e-05	Up	WD repeat-containing protein LWD1 [Eucalyptus grandis]
XP_010028919.1	2.80519	0.442142	1.22e-06	5.8e-06	Up	40S ribosomal protein S27-2 [Eucalyptus grandis]
XP_010028930.1	1.61781	0.356276	0.00012249	0.000357773	Up	cytochrome b-c1 complex subunit Rieske-4, mitochondrial [Eucalyptus grandis]
XP_010028998.1	1.78619	0.112374	1.42e-14	8.12e-13	Up	mitochondrial import receptor subunit TOM20 [Eucalyptus grandis]
XP_010029022.1	1.68048	0.345739	5.92e-05	0.000186124	Up	uncharacterized protein LOC104419155 isoform X1 [Eucalyptus grandis]
XP_010029034.1	1.38233	0.241886	5.94e-06	2.36e-05	Up	lysine histidine transporter 1 [Eucalyptus grandis]
XP_010029108.2	2.00413	0.683775	0.00773461	0.0145359	Up	altered inheritance of mitochondria protein 32 [Eucalyptus grandis]
XP_010029214.1	1.26028	0.478622	0.0180797	0.0309438	Up	protease Do-like 9 [Eucalyptus grandis]
XP_010029215.1	1.39339	0.464494	0.00707903	0.0134496	Up	protein ALTERED XYLOGLUCAN 4-like [Eucalyptus grandis]
XP_010029261.1	2.20009	0.274455	3.55e-07	1.94e-06	Up	AAA-ATPase ASD, mitochondrial [Eucalyptus grandis]
XP_010029311.1	1.9036	0.192749	4.12e-10	5.63e-09	Up	cystathionine gamma-synthase 1, chloroplastic [Eucalyptus grandis]
XP_010029346.1	1.04034	0.168996	1.95e-06	8.78e-06	Up	probable ubiquitin conjugation factor E4 [Eucalyptus grandis]
XP_010029382.1	1.93871	0.290171	5.31e-07	2.77e-06	Up	ribosome biogenesis protein WDR12 homolog [Eucalyptus grandis]
XP_010029441.1	1.36183	0.280179	7.39e-05	0.000228224	Up	inosine-5'-monophosphate dehydrogenase [Eucalyptus grandis]
XP_010029455.1	1.26699	0.284371	0.000242721	0.000656596	Up	protein FLX-like 2 isoform X1 [Eucalyptus grandis]
XP_010029524.1	1.06691	0.089098	7.52e-12	1.66e-10	Up	26S protease regulatory subunit 7A [Eucalyptus grandis]
XP_010029540.1	6.51272	0.181292	0	0	Up	2-oxoglutarate-dependent dioxygenase DAO [Eucalyptus grandis]
XP_010029541.1	3.27182	0.191248	2.66e-15	1.9e-13	Up	probable L-type lectin-domain containing receptor kinase S.5 [Eucalyptus grandis]
XP_010029581.1	1.31778	0.22839	5.17e-06	2.1e-05	Up	cancer-related nucleoside-triphosphatase [Eucalyptus grandis]
XP_010029631.1	1.73308	0.285888	2.47e-06	1.08e-05	Up	DNA-directed RNA polymerase II subunit 1 [Eucalyptus grandis]
XP_010029713.1	1.26066	0.188263	6.31e-07	3.23e-06	Up	UPF0183 protein At3g51130 isoform X1 [Eucalyptus grandis]
XP_010029719.1	2.143	0.460767	0.000453741	0.00114804	Up	probable leucine-rich repeat receptor-like protein kinase At1g35710 [Eucalyptus grandis]
XP_010029736.1	1.26861	0.295686	0.000324458	0.000850337	Up	D-2-hydroxyglutarate dehydrogenase, mitochondrial isoform X3 [Eucalyptus grandis]
XP_010029741.1	3.45791	0.578677	3.07e-06	1.32e-05	Up	peroxidase 72 [Eucalyptus grandis]
XP_010029742.1	3.85737	0.200626	1.11e-15	9.32e-14	Up	glutathione S-transferase U10 [Eucalyptus grandis]
XP_010029772.1	1.04307	0.325795	0.00370117	0.00755039	Up	soluble inorganic pyrophosphatase PPA1 [Eucalyptus grandis]
XP_010029790.1	1.61478	0.236372	3.68e-07	2.01e-06	Up	ATPase family AAA domain-containing protein 3 [Eucalyptus grandis]
XP_010029819.1	1.38445	0.102648	5.64e-13	1.87e-11	Up	pentatricopeptide repeat-containing protein At4g36680, mitochondrial [Eucalyptus grandis]
XP_010029830.1	1.19186	0.150205	2.73e-08	2.03e-07	Up	probable Xaa-Pro aminopeptidase P isoform X1 [Eucalyptus grandis]
XP_010029876.1	2.07765	0.193644	1.99e-10	3.01e-09	Up	pyruvate kinase isozyme A, chloroplastic [Eucalyptus grandis]
XP_010029889.1	1.59621	0.38553	0.000345284	0.000895844	Up	geranylgeranyl diphosphate reductase, chloroplastic [Eucalyptus grandis]
XP_010029896.1	1.89019	0.327137	5.06e-06	2.06e-05	Up	squalene monooxygenase [Eucalyptus grandis]
XP_010029935.1	1.46444	0.182879	2.31e-08	1.78e-07	Up	fatty acid amide hydrolase isoform X1 [Eucalyptus grandis]
XP_010029949.1	1.54934	0.192464	2.1e-08	1.63e-07	Up	heat shock 70 kDa protein, mitochondrial [Eucalyptus grandis]
XP_010029994.1	2.21971	0.171855	2.69e-12	7.16e-11	Up	hemiasterlin resistant protein 1 [Eucalyptus grandis]
XP_010030003.1	1.12094	0.169103	6.04e-07	3.1e-06	Up	nicotinamidase 1 [Eucalyptus grandis]
XP_010030020.1	1.23251	0.176248	2.49e-07	1.42e-06	Up	splicing factor 3B subunit 1 [Eucalyptus grandis]
XP_010030090.1	1.23761	0.21364	9.47e-06	3.61e-05	Up	transmembrane protein 87B [Eucalyptus grandis]
XP_010030093.2	1.05562	0.349959	0.00580439	0.0112642	Up	lignin-forming anionic peroxidase-like [Eucalyptus grandis]
XP_010030114.1	1.19918	0.392184	0.00576723	0.0112154	Up	importin-4 [Eucalyptus grandis]
XP_010030119.1	2.34426	0.304691	6.18e-07	3.17e-06	Up	uncharacterized protein C594.04c [Eucalyptus grandis]
XP_010030126.1	1.42119	0.312859	0.00012196	0.000356625	Up	transmembrane 9 superfamily member 1 [Eucalyptus grandis]
XP_010030190.1	1.03996	0.197912	2.49e-05	8.56e-05	Up	regulator of nonsense transcripts UPF3 [Eucalyptus grandis]
XP_010030222.1	1.41353	0.16352	5.56e-09	5.21e-08	Up	pentatricopeptide repeat-containing protein At1g10270 [Eucalyptus grandis]
XP_010030230.1	1.27773	0.305827	0.00033576	0.000875501	Up	survival of motor neuron-related-splicing factor 30 isoform X1 [Eucalyptus grandis]
XP_010030240.1	1.4011	0.193976	1.44e-07	8.81e-07	Up	PHD finger protein ALFIN-LIKE 7 [Eucalyptus grandis]
XP_010030248.1	1.81568	0.443548	0.000415883	0.00105999	Up	probable xyloglucan 6-xylosyltransferase 5 [Eucalyptus grandis]
XP_010030437.1	1.77757	0.443475	0.000485027	0.00122007	Up	heparanase-like protein 1 [Eucalyptus grandis]
XP_010030596.1	4.11537	0.327965	4.93e-12	1.19e-10	Up	flavonoid 3'-monooxygenase [Eucalyptus grandis]
XP_010030627.1	1.91542	0.534353	0.00149389	0.00336707	Up	PLASMODESMATA CALLOSE-BINDING PROTEIN 3 [Eucalyptus grandis]
XP_010030628.1	1.80969	0.0968347	4.44e-16	4.13e-14	Up	mitotic checkpoint protein BUB3.2 [Eucalyptus grandis]
XP_010030682.1	1.08218	0.163745	6.34e-07	3.24e-06	Up	glycine-rich RNA-binding protein blt801 [Eucalyptus grandis]
XP_010030762.1	1.40267	0.214117	7.31e-07	3.69e-06	Up	ras GTPase-activating protein-binding protein 1 isoform X1 [Eucalyptus grandis]
XP_010030801.1	1.19831	0.283789	0.000279268	0.000744237	Up	kanadaptin [Eucalyptus grandis]
XP_010030933.1	2.31482	0.316854	1.51e-07	9.14e-07	Up	kelch domain-containing protein 3 isoform X1 [Eucalyptus grandis]
XP_010030952.1	1.64785	0.548693	0.0239082	0.039735	Up	AP3-complex subunit beta-A [Eucalyptus grandis]
XP_010030986.1	1.17738	0.321378	0.00129212	0.00294847	Up	ubiquitin-conjugating enzyme E2 14 isoform X2 [Eucalyptus grandis]
XP_010031010.1	3.18567	0.159946	9.42e-09	8.18e-08	Up	uncharacterized protein LOC104420934 [Eucalyptus grandis]
XP_010031031.1	1.77858	0.265594	5.12e-07	2.67e-06	Up	mediator of RNA polymerase II transcription subunit 15a isoform X1 [Eucalyptus grandis]
XP_010031051.1	1.24478	0.198769	5.17e-06	2.1e-05	Up	histone-lysine N-methyltransferase, H3 lysine-9 specific SUVH1 [Eucalyptus grandis]
XP_010031093.1	4.29669	0.250372	2.44e-15	1.87e-13	Up	superoxide dismutase [Mn], mitochondrial [Eucalyptus grandis]
XP_010031113.1	2.43376	0.253091	7.02e-10	8.95e-09	Up	peroxidase 4-like [Eucalyptus grandis]
XP_010031157.1	1.7606	0.259806	6.53e-07	3.33e-06	Up	chorismate mutase 2 [Eucalyptus grandis]
XP_010031174.1	1.88215	0.291183	9.07e-07	4.47e-06	Up	ferritin-3, chloroplastic [Eucalyptus grandis]
XP_010031175.1	3.5304	0.607609	1.67e-05	5.99e-05	Up	transcription factor BIM1 isoform X1 [Eucalyptus grandis]
XP_010031227.1	1.40786	0.275737	3.59e-05	0.000119154	Up	nuclear pore complex protein NUP88 isoform X2 [Eucalyptus grandis]
XP_010031250.1	1.73292	0.405106	0.000242174	0.000655798	Up	UDP-glycosyltransferase 89B1 [Eucalyptus grandis]
XP_010031256.1	1.68026	0.295958	6.54e-06	2.57e-05	Up	26S proteasome non-ATPase regulatory subunit 7 homolog A [Eucalyptus grandis]
XP_010031275.1	1.64743	0.18715	3.94e-09	3.9e-08	Up	bifunctional 3-dehydroquinate dehydratase/shikimate dehydrogenase, chloroplastic isoform X1 [Eucalyptus grandis]
XP_010031282.1	4.44683	0.203554	0	0	Up	putative methyltransferase DDB_G0268948 [Eucalyptus grandis]
XP_010031288.1	2.48181	0.154953	1.18e-14	6.88e-13	Up	uncharacterized protein At2g27730, mitochondrial-like [Eucalyptus grandis]
XP_010031311.1	1.08219	0.181997	3.3e-06	1.41e-05	Up	uricase-2 isoform X1 [Eucalyptus grandis]
XP_010031329.1	1.4532	0.247315	3.95e-06	1.65e-05	Up	nuclear pore complex protein NUP1 isoform X2 [Eucalyptus grandis]
XP_010031343.1	1.04268	0.261151	0.00178518	0.00393998	Up	uncharacterized protein LOC104421176 [Eucalyptus grandis]
XP_010031356.1	1.98425	0.214626	1.53e-09	1.7e-08	Up	pyruvate kinase, cytosolic isozyme [Eucalyptus grandis]
XP_010031372.1	2.20487	0.215884	8.21e-10	1.02e-08	Up	probable protein arginine N-methyltransferase 6 [Eucalyptus grandis]
XP_010031373.1	1.4537	0.288877	3.43e-05	0.000114121	Up	mitochondrial import receptor subunit TOM40-1 [Eucalyptus grandis]
XP_010031396.1	1.71746	0.213391	2.1e-08	1.63e-07	Up	enolase 1, chloroplastic [Eucalyptus grandis]
XP_010031411.1	1.61657	0.423494	0.000940905	0.00221876	Up	DNA ligase 1 [Eucalyptus grandis]
XP_010031456.1	2.10655	0.183886	1.93e-11	3.77e-10	Up	arogenate dehydratase/prephenate dehydratase 6, chloroplastic [Eucalyptus grandis]
XP_010031476.1	2.61205	0.387629	4.62e-07	2.45e-06	Up	uncharacterized protein LOC104421277 isoform X2 [Eucalyptus grandis]
XP_010031478.1	1.09521	0.193991	7.09e-06	2.76e-05	Up	histone deacetylase 9 isoform X2 [Eucalyptus grandis]
XP_010031489.1	1.01541	0.117672	5.75e-09	5.36e-08	Up	peptidyl-prolyl cis-trans isomerase CYP71 isoform X1 [Eucalyptus grandis]
XP_010031492.1	1.06568	0.175686	5.09e-06	2.08e-05	Up	uncharacterized protein LOC104421288 [Eucalyptus grandis]
XP_010031505.1	1.89505	0.258126	1.08e-07	6.88e-07	Up	uncharacterized protein LOC104421298 [Eucalyptus grandis]
XP_010031534.1	1.03046	0.107524	7.51e-10	9.47e-09	Up	nicalin-1 [Eucalyptus grandis]
XP_010031541.1	2.24054	0.601556	0.00100144	0.00234346	Up	bifunctional nitrilase/nitrile hydratase NIT4B [Eucalyptus grandis]
XP_010031546.1	1.97753	0.281794	2.35e-07	1.35e-06	Up	single-stranded DNA-binding protein, mitochondrial isoform X2 [Eucalyptus grandis]
XP_010031597.1	1.3814	0.199442	2.93e-07	1.64e-06	Up	outer envelope protein 61 [Eucalyptus grandis]
XP_010031608.1	1.7803	0.350897	3.08e-05	0.000103747	Up	uncharacterized protein LOC104421386 [Eucalyptus grandis]
XP_010031620.1	1.23305	0.214684	5.52e-06	2.23e-05	Up	molybdopterin biosynthesis protein CNX1 isoform X1 [Eucalyptus grandis]
XP_010031654.1	1.45125	0.236732	2.08e-06	9.3e-06	Up	UBP1-associated protein 2B-like [Eucalyptus grandis]
XP_010031687.1	1.58467	0.427875	0.00105628	0.00245522	Up	cysteine proteinase inhibitor A [Eucalyptus grandis]
XP_010031702.1	1.01573	0.214519	7.41e-05	0.000228387	Up	uncharacterized protein LOC104421450 [Eucalyptus grandis]
XP_010031726.1	2.18636	0.276529	3.88e-08	2.77e-07	Up	signal peptide peptidase [Eucalyptus grandis]
XP_010031741.1	2.54073	0.212477	1.34e-11	2.79e-10	Up	uncharacterized protein LOC104421484 isoform X1 [Eucalyptus grandis]
XP_010031758.1	1.11248	0.283949	0.000689642	0.00167876	Up	histone deacetylase 15 isoform X1 [Eucalyptus grandis]
XP_010031779.1	2.5576	0.674558	0.000844627	0.00201641	Up	uncharacterized protein LOC104421508 [Eucalyptus grandis]
XP_010031800.1	1.70373	0.184451	1.55e-09	1.72e-08	Up	polyadenylate-binding protein RBP47B' [Eucalyptus grandis]
XP_010031801.1	1.91245	0.338863	7.12e-06	2.77e-05	Up	actin-related protein 4 [Eucalyptus grandis]
XP_010031822.1	1.03992	0.114548	2.17e-09	2.31e-08	Up	protein CASP isoform X1 [Eucalyptus grandis]
XP_010031849.1	1.27525	0.320665	0.000525733	0.00131169	Up	lysine-specific demethylase JMJ30 isoform X1 [Eucalyptus grandis]
XP_010031881.1	1.78369	0.0966632	4.44e-16	4.13e-14	Up	anamorsin homolog [Eucalyptus grandis]
XP_010031882.1	1.47293	0.198848	9.28e-08	6.04e-07	Up	probable splicing factor 3A subunit 1 [Eucalyptus grandis]
XP_010031901.1	1.03867	0.0856327	5.71e-12	1.32e-10	Up	eukaryotic initiation factor 4A-3 [Eucalyptus grandis]
XP_010031908.1	1.00281	0.32867	0.00533863	0.0104483	Up	probable succinate--CoA ligase [ADP-forming] subunit alpha, mitochondrial [Eucalyptus grandis]
XP_010031961.1	1.16842	0.425373	0.0124333	0.0221805	Up	ATPase ASNA1 homolog [Eucalyptus grandis]
XP_010031967.1	3.90047	0.604106	1.12e-06	5.39e-06	Up	phenylalanine ammonia-lyase [Eucalyptus grandis]
XP_010032030.1	1.62157	0.192739	9.27e-09	8.07e-08	Up	uncharacterized protein LOC104421688 isoform X1 [Eucalyptus grandis]
XP_010032066.1	1.18247	0.256314	0.00126622	0.00290043	Up	UDP-glycosyltransferase 76C2 [Eucalyptus grandis]
XP_010032077.1	1.13619	0.418192	0.0117871	0.0211947	Up	diphosphomevalonate decarboxylase MVD2 [Eucalyptus grandis]
XP_010032132.1	1.13232	0.13042	1.02e-08	8.72e-08	Up	uncharacterized protein LOC104421756 [Eucalyptus grandis]
XP_010032138.1	1.12719	0.286694	0.000590372	0.00145551	Up	glycine-rich RNA-binding protein RZ1C isoform X1 [Eucalyptus grandis]
XP_010032174.1	2.8021	0.720667	0.000742273	0.00179561	Up	phenylalanine ammonia-lyase [Eucalyptus grandis]
XP_010032210.1	2.31206	0.360032	1.49e-06	6.96e-06	Up	D-aminoacyl-tRNA deacylase [Eucalyptus grandis]
XP_010032245.1	1.04163	0.23388	0.00015355	0.00043768	Up	protein TONNEAU 1a [Eucalyptus grandis]
XP_010032251.1	1.34127	0.309861	0.000212274	0.000583334	Up	glutathione S-transferase L3 [Eucalyptus grandis]
XP_010032253.1	1.44499	0.168109	6.19e-09	5.69e-08	Up	macrophage erythroblast attacher [Eucalyptus grandis]
XP_010032275.1	1.11688	0.174636	1.07e-06	5.19e-06	Up	splicing factor 3B subunit 3 [Eucalyptus grandis]
XP_010032280.1	1.78361	0.401852	0.000281949	0.000750999	Up	non-specific lipid-transfer protein 2 [Eucalyptus grandis]
XP_010032401.1	2.40365	0.507354	0.000143239	0.000410765	Up	uncharacterized protein LOC104421933 isoform X1 [Eucalyptus grandis]
XP_010032504.1	2.83681	0.297548	8.33e-10	1.03e-08	Up	polypyrimidine tract-binding protein homolog 1 isoform X1 [Eucalyptus grandis]
XP_010032507.1	1.26721	0.116894	6.14e-11	1.09e-09	Up	KH domain-containing protein At4g18375 isoform X2 [Eucalyptus grandis]
XP_010032529.1	2.08832	0.326354	1.57e-06	7.32e-06	Up	pre-mRNA-splicing factor SPF27 homolog [Eucalyptus grandis]
XP_010032547.1	1.70911	0.291249	5.57e-06	2.24e-05	Up	protein SPIRAL1-like 2 [Eucalyptus grandis]
XP_010032559.1	2.31962	0.618112	0.000932238	0.00220132	Up	guanine nucleotide-binding protein subunit beta-like protein [Eucalyptus grandis]
XP_010032565.1	1.67309	0.193922	5.77e-09	5.37e-08	Up	probable tRNA (guanine(26)-N(2))-dimethyltransferase 2 [Eucalyptus grandis]
XP_010032744.1	1.55705	0.278622	1.52e-05	5.5e-05	Up	cytochrome c oxidase assembly protein COX11, mitochondrial isoform X1 [Eucalyptus grandis]
XP_010032751.1	2.19426	0.522326	0.00036935	0.000950227	Up	sucrose synthase 5 [Eucalyptus grandis]
XP_010032770.1	1.28932	0.184277	2.47e-07	1.41e-06	Up	probable 3-beta-hydroxysteroid-Delta(8),Delta(7)-isomerase [Eucalyptus grandis]
XP_010032790.1	1.3285	0.140809	1.02e-09	1.23e-08	Up	U2 small nuclear ribonucleoprotein A' [Eucalyptus grandis]
XP_010032828.1	1.25195	0.349867	0.00151707	0.00341637	Up	uncharacterized protein LOC104422263 [Eucalyptus grandis]
XP_010032881.1	1.22183	0.423196	0.00810117	0.0151428	Up	dirigent protein 19 [Eucalyptus grandis]
XP_010032943.1	3.14537	0.236729	7.85e-13	2.46e-11	Up	trans-cinnamate 4-monooxygenase [Eucalyptus grandis]
XP_010032968.1	2.2315	0.260875	9.46e-09	8.19e-08	Up	UDP-glycosyltransferase 87A1 [Eucalyptus grandis]
XP_010032978.1	1.31207	0.399651	0.0111372	0.0201166	Up	phosphoinositide phospholipase C 2 [Eucalyptus grandis]
XP_010033044.1	1.78452	0.245525	1.29e-07	8.01e-07	Up	proliferating cell nuclear antigen [Eucalyptus grandis]
XP_010033125.1	2.07554	0.211342	4.61e-10	6.2e-09	Up	methyl-CpG-binding domain-containing protein 5 [Eucalyptus grandis]
XP_010033178.1	1.01846	0.283039	0.00137871	0.00313053	Up	nudix hydrolase 9 isoform X1 [Eucalyptus grandis]
XP_010033183.1	1.4539	0.397021	0.00117362	0.00270142	Up	probable NOT transcription complex subunit VIP2 isoform X1 [Eucalyptus grandis]
XP_010033198.1	2.09488	0.702407	0.0124653	0.0222222	Up	uncharacterized protein LOC104422543 isoform X2 [Eucalyptus grandis]
XP_010033206.1	1.06985	0.239636	0.000149324	0.000426102	Up	LOW QUALITY PROTEIN: folylpolyglutamate synthase [Eucalyptus grandis]
XP_010033221.1	1.92887	0.082953	0	0	Up	NADH dehydrogenase [ubiquinone] complex I, assembly factor 7 [Eucalyptus grandis]
XP_010033232.1	1.41124	0.155989	3.35e-09	3.39e-08	Up	probable prolyl 4-hydroxylase 7 [Eucalyptus grandis]
XP_010033298.1	1.14708	0.119533	7.31e-10	9.28e-09	Up	isocitrate dehydrogenase [NADP] [Eucalyptus grandis]
XP_010033326.1	1.52122	0.17261	3.85e-09	3.82e-08	Up	nuclear pore complex protein GP210 [Eucalyptus grandis]
XP_010033346.1	1.32784	0.206153	9.59e-07	4.71e-06	Up	pentatricopeptide repeat-containing protein At4g35850, mitochondrial [Eucalyptus grandis]
XP_010033351.1	1.22792	0.271721	0.000702948	0.00170796	Up	pectate lyase [Eucalyptus grandis]
XP_010033373.1	2.41309	0.797586	0.00567896	0.0110602	Up	prohibitin-3, mitochondrial [Eucalyptus grandis]
XP_010033400.1	1.25918	0.0823443	3.4e-14	1.73e-12	Up	uridine kinase-like protein 1, chloroplastic [Eucalyptus grandis]
XP_010033413.1	1.05136	0.239318	0.00173752	0.00384783	Up	fidgetin-like protein 1 [Eucalyptus grandis]
XP_010033416.1	2.92997	0.575387	4.22e-05	0.000137751	Up	SWI/SNF complex component SNF12 homolog [Eucalyptus grandis]
XP_010033429.2	2.60985	0.381445	4.47e-07	2.38e-06	Up	LOW QUALITY PROTEIN: uncharacterized protein LOC104422718 [Eucalyptus grandis]
XP_010033446.1	1.80628	0.436387	0.000370478	0.000952659	Up	thioredoxin H-type [Eucalyptus grandis]
XP_010033486.1	3.54562	0.44546	2.58e-08	1.95e-07	Up	naringenin,2-oxoglutarate 3-dioxygenase [Eucalyptus grandis]
XP_010033494.1	2.25145	0.422716	1.61e-05	5.79e-05	Up	glycine-rich protein 2-like [Eucalyptus grandis]
XP_010033533.1	2.21741	0.418281	1.71e-05	6.14e-05	Up	pyruvate decarboxylase 2 [Eucalyptus grandis]
XP_010033601.1	1.55356	0.247959	1.78e-06	8.19e-06	Up	MLO-like protein 8 [Eucalyptus grandis]
XP_010033604.1	1.69458	0.228749	1.2e-07	7.51e-07	Up	eukaryotic translation initiation factor 6-2 [Eucalyptus grandis]
XP_010033668.1	1.31811	0.156941	2.61e-08	1.97e-07	Up	probable complex I intermediate-associated protein 30 [Eucalyptus grandis]
XP_010033692.1	1.25617	0.32743	0.000795717	0.00191104	Up	probable calcium-binding protein CML27 [Eucalyptus grandis]
XP_010033729.1	1.52689	0.175483	4.91e-09	4.73e-08	Up	linoleate 13S-lipoxygenase 3-1, chloroplastic [Eucalyptus grandis]
XP_010033739.1	2.81613	0.344734	1.6e-08	1.29e-07	Up	pyruvate decarboxylase 1 [Eucalyptus grandis]
XP_010033774.1	1.44092	0.25766	8.12e-06	3.14e-05	Up	ABC transporter I family member 17 [Eucalyptus grandis]
XP_010033848.1	1.56679	0.288527	1.4e-05	5.14e-05	Up	nuclear pore complex protein NUP35 [Eucalyptus grandis]
XP_010033881.1	2.03592	0.227736	8.9e-09	7.78e-08	Up	ras-related protein RHN1 isoform X1 [Eucalyptus grandis]
XP_010033892.1	1.82982	0.226916	2.03e-08	1.58e-07	Up	coatomer subunit beta'-3 [Eucalyptus grandis]
XP_010033911.1	2.01485	0.179271	1.44e-09	1.62e-08	Up	plastidic ATP/ADP-transporter [Eucalyptus grandis]
XP_010033915.1	1.74628	0.440723	0.000545761	0.00135451	Up	probable histone H2A variant 3 [Eucalyptus grandis]
XP_010033994.1	1.40053	0.388929	0.00158767	0.00355038	Up	ATPase 9, plasma membrane-type isoform X2 [Eucalyptus grandis]
XP_010033999.1	2.81335	0.264787	9.3e-11	1.55e-09	Up	protein RAE1 [Eucalyptus grandis]
XP_010034002.1	2.2279	0.298784	1.4e-07	8.67e-07	Up	60S ribosomal protein L7-1 [Eucalyptus grandis]
XP_010034055.1	1.31882	0.343553	0.000748714	0.0018065	Up	ubiquitin receptor RAD23b isoform X1 [Eucalyptus grandis]
XP_010034072.1	2.28313	0.286431	2.51e-08	1.91e-07	Up	uncharacterized protein LOC104423261 [Eucalyptus grandis]
XP_010034081.1	1.04981	0.262505	0.000496429	0.00124574	Up	mediator of RNA polymerase II transcription subunit 8 isoform X1 [Eucalyptus grandis]
XP_010034146.1	1.64874	0.402068	0.00083542	0.00199809	Up	pentatricopeptide repeat-containing protein At3g56030-like [Eucalyptus grandis]
XP_010034250.1	1.24541	0.259659	6.32e-05	0.000198181	Up	serrate RNA effector molecule [Eucalyptus grandis]
XP_010034343.1	1.5284	0.184123	1.19e-08	9.91e-08	Up	prostaglandin E synthase 2 [Eucalyptus grandis]
XP_010034456.1	1.52288	0.170192	2.88e-09	2.97e-08	Up	1,2-dihydroxy-3-keto-5-methylthiopentene dioxygenase 2 isoform X1 [Eucalyptus grandis]
XP_010034613.1	1.33452	0.398433	0.0026691	0.00568577	Up	mitogen-activated protein kinase homolog NTF6 [Eucalyptus grandis]
XP_010034614.1	1.78594	0.416368	0.000297609	0.000787868	Up	uncharacterized protein LOC104423872 [Eucalyptus grandis]
XP_010034915.1	1.15751	0.472841	0.021728	0.0364499	Up	nascent polypeptide-associated complex subunit alpha-like protein 2 [Eucalyptus grandis]
XP_010034934.1	1.42129	0.393818	0.00134196	0.00305375	Up	uncharacterized protein LOC104424267 [Eucalyptus grandis]
XP_010034946.1	2.79479	0.749843	0.00110487	0.00255446	Up	cellulose synthase-like protein D3 [Eucalyptus grandis]
XP_010034952.1	1.32999	0.26883	4.27e-05	0.000139303	Up	ERAD-associated E3 ubiquitin-protein ligase HRD1B isoform X1 [Eucalyptus grandis]
XP_010034954.1	1.75267	0.116364	4.77e-14	2.24e-12	Up	protein TPR2 isoform X1 [Eucalyptus grandis]
XP_010034975.1	2.15356	0.396981	1.42e-05	5.19e-05	Up	uncharacterized protein LOC104424307 [Eucalyptus grandis]
XP_010034986.1	1.97254	0.301733	7.56e-07	3.79e-06	Up	putative lipase ROG1 [Eucalyptus grandis]
XP_010034987.1	1.14561	0.160824	2.31e-07	1.33e-06	Up	ubiquinol-cytochrome-c reductase complex assembly factor 1 [Eucalyptus grandis]
XP_010034990.1	1.26331	0.368134	0.00297534	0.00624859	Up	ceramide kinase isoform X1 [Eucalyptus grandis]
XP_010035005.1	1.07608	0.220852	5.19e-05	0.000166025	Up	cleavage and polyadenylation specificity factor subunit 1 isoform X1 [Eucalyptus grandis]
XP_010035024.1	1.26007	0.361723	0.00191906	0.00421043	Up	monocopper oxidase-like protein SKS1 [Eucalyptus grandis]
XP_010035039.1	1.12942	0.250742	0.000134672	0.000388987	Up	branchpoint-bridging protein-like [Eucalyptus grandis]
XP_010035042.1	1.35677	0.142789	8.9e-10	1.09e-08	Up	autophagy-related protein 3 isoform X2 [Eucalyptus grandis]
XP_010035112.1	1.11527	0.411474	0.013103	0.0232079	Up	uncharacterized protein LOC104424402 [Eucalyptus grandis]
XP_010035120.1	1.23405	0.269185	0.000109429	0.000323254	Up	membrane steroid-binding protein 2 [Eucalyptus grandis]
XP_010035148.1	1.42561	0.164005	5.01e-09	4.81e-08	Up	cleavage and polyadenylation specificity factor subunit 2 isoform X1 [Eucalyptus grandis]
XP_010035167.1	1.14938	0.247404	9.33e-05	0.000279977	Up	mediator of RNA polymerase II transcription subunit 36a [Eucalyptus grandis]
XP_010035174.1	1.01055	0.227442	0.000157828	0.00044889	Up	deSI-like protein At4g17486 [Eucalyptus grandis]
XP_010035222.1	1.37009	0.326224	0.000296111	0.000784701	Up	polypyrimidine tract-binding protein homolog 2 isoform X1 [Eucalyptus grandis]
XP_010035228.1	2.06901	0.253723	1.65e-08	1.33e-07	Up	uncharacterized protein LOC104424482 [Eucalyptus grandis]
XP_010035267.1	1.55796	0.176651	3.8e-09	3.78e-08	Up	CLP protease regulatory subunit CLPX1, mitochondrial [Eucalyptus grandis]
XP_010035283.1	1.16504	0.476581	0.0225822	0.0377848	Up	KH domain-containing protein At4g18375 [Eucalyptus grandis]
XP_010035365.1	1.30823	0.530368	0.020843	0.0350891	Up	mitochondrial pyruvate carrier 1 [Eucalyptus grandis]
XP_010035377.1	1.16536	0.179545	8.48e-07	4.21e-06	Up	proline--tRNA ligase, cytoplasmic isoform X1 [Eucalyptus grandis]
XP_010035397.1	1.87291	0.269796	3.53e-07	1.94e-06	Up	ABC transporter B family member 21 [Eucalyptus grandis]
XP_010035406.1	3.59753	0.160253	0	0	Up	S-adenosylmethionine synthase 1 [Eucalyptus grandis]
XP_010035498.1	1.15166	0.202492	6.37e-06	2.52e-05	Up	protein disulfide isomerase-like 2-3 [Eucalyptus grandis]
XP_010035520.1	1.52201	0.608189	0.0192333	0.0326539	Up	small ubiquitin-related modifier 1 [Eucalyptus grandis]
XP_010035533.1	1.2887	0.264638	5.22e-05	0.000166888	Up	pyrophosphate--fructose 6-phosphate 1-phosphotransferase subunit beta [Eucalyptus grandis]
XP_010035700.1	1.3039	0.263445	4.25e-05	0.000138641	Up	probable protein phosphatase 2C 52 [Eucalyptus grandis]
XP_010035753.1	1.5438	0.638661	0.0279424	0.045724	Up	RNA polymerase II degradation factor 1 [Eucalyptus grandis]
XP_010035788.1	1.4096	0.226899	3.66e-06	1.54e-05	Up	nuclear cap-binding protein subunit 2 [Eucalyptus grandis]
XP_010035806.1	2.06592	0.409306	3.3e-05	0.000110162	Up	prohibitin-1, mitochondrial [Eucalyptus grandis]
XP_010035824.1	1.08978	0.0993437	4.8e-11	8.75e-10	Up	acyl-coenzyme A oxidase 3, peroxisomal [Eucalyptus grandis]
XP_010035836.1	1.11971	0.222363	3.4e-05	0.000113315	Up	single-stranded DNA-bindig protein WHY2, mitochondrial [Eucalyptus grandis]
XP_010035883.1	1.1914	0.370171	0.00452249	0.0090311	Up	peroxisomal membrane protein 2 isoform X1 [Eucalyptus grandis]
XP_010035897.1	1.16447	0.108615	7.72e-11	1.33e-09	Up	trifunctional UDP-glucose 4,6-dehydratase/UDP-4-keto-6-deoxy-D-glucose 3,5-epimerase/UDP-4-keto-L-rhamnose-reductase RHM1 [Eucalyptus grandis]
XP_010035914.1	1.30338	0.175661	3.25e-06	1.39e-05	Up	protein MEI2-like 2 isoform X1 [Eucalyptus grandis]
XP_010035927.1	2.06219	0.334898	1.94e-06	8.76e-06	Up	3-hydroxyisobutyryl-CoA hydrolase-like protein 5 [Eucalyptus grandis]
XP_010035932.1	1.62246	0.192674	9.11e-09	7.95e-08	Up	switch-associated protein 70 [Eucalyptus grandis]
XP_010035936.2	1.17232	0.362306	0.00340407	0.00703534	Up	LOW QUALITY PROTEIN: glutathione S-transferase F9 [Eucalyptus grandis]
XP_010035937.1	1.16525	0.299616	0.000658265	0.00160689	Up	glutathione S-transferase F9 [Eucalyptus grandis]
XP_010035938.2	1.29085	0.263354	4.81e-05	0.000154402	Up	LOW QUALITY PROTEIN: glutathione S-transferase F9 [Eucalyptus grandis]
XP_010035967.1	1.44364	0.148868	5.94e-10	7.67e-09	Up	cell division cycle protein 48 homolog [Eucalyptus grandis]
XP_010035969.1	1.32104	0.21822	2.52e-06	1.1e-05	Up	cell division cycle protein 48 homolog [Eucalyptus grandis]
XP_010035972.1	1.47457	0.184683	2.44e-08	1.86e-07	Up	cell division cycle protein 48 homolog [Eucalyptus grandis]
XP_010035984.1	1.60913	0.5636	0.00895727	0.0165175	Up	cationic peroxidase 1-like [Eucalyptus grandis]
XP_010035993.1	1.25827	0.263391	9.05e-05	0.000272399	Up	uncharacterized protein LOC104425104 [Eucalyptus grandis]
XP_010036023.1	1.4507	0.153597	1e-09	1.21e-08	Up	protein RETICULATA-RELATED 3, chloroplastic [Eucalyptus grandis]
XP_010036047.1	1.02524	0.132976	4.58e-08	3.2e-07	Up	ethanolamine-phosphate cytidylyltransferase isoform X1 [Eucalyptus grandis]
XP_010036049.1	1.44298	0.281653	2.71e-05	9.24e-05	Up	uncharacterized protein LOC104425150 [Eucalyptus grandis]
XP_010036051.1	1.36691	0.194378	3.64e-07	1.99e-06	Up	bifunctional protein FolD 1, mitochondrial [Eucalyptus grandis]
XP_010036054.1	1.41036	0.187062	8.87e-08	5.82e-07	Up	DEAD-box ATP-dependent RNA helicase 53 [Eucalyptus grandis]
XP_010036063.1	1.12734	0.178647	1.33e-06	6.26e-06	Up	protein PAT1 homolog 1 [Eucalyptus grandis]
XP_010036077.1	2.71312	0.30088	2.48e-09	2.61e-08	Up	VQ motif-containing protein 22 [Eucalyptus grandis]
XP_010036085.1	1.1835	0.266413	0.000158139	0.00044953	Up	oxygen-dependent coproporphyrinogen-III oxidase, chloroplastic [Eucalyptus grandis]
XP_010036098.1	1.34719	0.111475	6.17e-12	1.41e-10	Up	elongation factor Ts, mitochondrial [Eucalyptus grandis]
XP_010036123.1	2.50007	0.432187	2.79e-05	9.48e-05	Up	uncharacterized protein LOC104425202 [Eucalyptus grandis]
XP_010036125.1	1.9512	0.212868	1.8e-09	1.95e-08	Up	GBF-interacting protein 1-like isoform X1 [Eucalyptus grandis]
XP_010036141.1	1.40617	0.173611	1.87e-08	1.48e-07	Up	WD repeat-containing protein 70 [Eucalyptus grandis]
XP_010036146.1	2.14269	0.485361	0.000241089	0.000653202	Up	tyrosine decarboxylase 1 [Eucalyptus grandis]
XP_010036156.1	1.19137	0.22477	1.72e-05	6.15e-05	Up	putative G3BP-like protein [Eucalyptus grandis]
XP_010036157.1	1.33596	0.131286	2.25e-10	3.35e-09	Up	pre-mRNA-processing factor 39 isoform X1 [Eucalyptus grandis]
XP_010036163.1	1.32407	0.40826	0.00334192	0.00693168	Up	mitochondrial import receptor subunit TOM9-2 [Eucalyptus grandis]
XP_010036195.1	1.3672	0.413846	0.00287907	0.00606599	Up	short-chain type dehydrogenase/reductase [Eucalyptus grandis]
XP_010036201.1	2.89399	0.438783	6.55e-07	3.33e-06	Up	short-chain type dehydrogenase/reductase [Eucalyptus grandis]
XP_010036269.1	1.1039	0.272804	0.000439644	0.00111562	Up	NADH--cytochrome b5 reductase 1 [Eucalyptus grandis]
XP_010036343.1	4.0923	0.308425	8.1e-13	2.51e-11	Up	putative methyltransferase DDB_G0268948 [Eucalyptus grandis]
XP_010036349.1	1.97113	0.51524	0.000774205	0.00186368	Up	DNA-directed RNA polymerase V subunit 5A [Eucalyptus grandis]
XP_010036351.1	1.58413	0.217692	1.26e-07	7.87e-07	Up	tubulin-folding cofactor B [Eucalyptus grandis]
XP_010036354.1	1.36572	0.309678	0.000171897	0.000486246	Up	transcription factor TGA2.3 isoform X1 [Eucalyptus grandis]
XP_010036356.1	1.82735	0.344775	0.000143839	0.000412259	Up	pentatricopeptide repeat-containing protein At1g80270, mitochondrial [Eucalyptus grandis]
XP_010036357.1	1.74745	0.331941	9.53e-05	0.000285747	Up	rhomboid-like protein 20 [Eucalyptus grandis]
XP_010036380.1	1.87205	0.572155	0.00322525	0.00672186	Up	tubulin beta-1 chain [Eucalyptus grandis]
XP_010036389.1	1.04541	0.413688	0.0281208	0.0459869	Up	protein kinase and PP2C-like domain-containing protein [Eucalyptus grandis]
XP_010036399.1	1.58062	0.209996	7.01e-08	4.7e-07	Up	mitochondrial import inner membrane translocase subunit Tim9 [Eucalyptus grandis]
XP_010036427.1	1.11403	0.2739	0.00041675	0.00106167	Up	14 kDa zinc-binding protein [Eucalyptus grandis]
XP_010036429.1	1.04672	0.210075	4.34e-05	0.000141235	Up	paramyosin [Eucalyptus grandis]
XP_010036430.1	1.1454	0.265402	0.0229168	0.0382339	Up	uncharacterized protein At2g39795, mitochondrial [Eucalyptus grandis]
XP_010036484.1	1.1256	0.128347	5.98e-09	5.5e-08	Up	zinc finger CCCH domain-containing protein 14 [Eucalyptus grandis]
XP_010036508.1	1.42769	0.319228	0.000146318	0.000418442	Up	uncharacterized protein C18orf8 isoform X2 [Eucalyptus grandis]
XP_010036583.1	1.23881	0.352065	0.00175907	0.00388895	Up	uncharacterized protein LOC104425559 [Eucalyptus grandis]
XP_010036668.1	1.17217	0.102593	2.04e-11	3.96e-10	Up	aspartate--tRNA ligase 2, cytoplasmic [Eucalyptus grandis]
XP_010036680.1	1.6906	0.531175	0.00414592	0.00834492	Up	nuclear pore complex protein NUP107 [Eucalyptus grandis]
XP_010036767.1	1.38726	0.202592	3.54e-07	1.94e-06	Up	peptidyl-prolyl cis-trans isomerase FKBP62 isoform X1 [Eucalyptus grandis]
XP_010036786.1	2.55312	0.29811	6.63e-09	6.05e-08	Up	ras GTPase-activating protein-binding protein 1 [Eucalyptus grandis]
XP_010036811.1	1.2292	0.243132	3.23e-05	0.000108033	Up	putative CCA tRNA nucleotidyltransferase 2 isoform X5 [Eucalyptus grandis]
XP_010036832.1	2.36344	0.287652	1.44e-08	1.18e-07	Up	desumoylating isopeptidase 1 [Eucalyptus grandis]
XP_010036834.1	1.94046	0.292569	7.35e-07	3.7e-06	Up	delta(3,5)-Delta(2,4)-dienoyl-CoA isomerase, peroxisomal [Eucalyptus grandis]
XP_010036842.1	2.14808	0.224097	7.48e-10	9.47e-09	Up	uncharacterized protein LOC104425754 [Eucalyptus grandis]
XP_010036877.1	1.40782	0.560231	0.0190958	0.0324416	Up	serine/threonine-protein phosphatase 2A 65 kDa regulatory subunit A beta isoform [Eucalyptus grandis]
XP_010036895.1	1.92176	0.444398	0.000250827	0.000676415	Up	bromodomain-containing protein 4 [Eucalyptus grandis]
XP_010036922.1	1.35121	0.182264	1.54e-07	9.3e-07	Up	cyclin-dependent kinase D-3 [Eucalyptus grandis]
XP_010036951.1	1.73242	0.424097	0.000530317	0.00132165	Up	auxin efflux carrier component 1 [Eucalyptus grandis]
XP_010036985.1	1.37302	0.118452	1.5e-11	3.03e-10	Up	dihydropyrimidine dehydrogenase (NADP(+)), chloroplastic [Eucalyptus grandis]
XP_010037010.1	1.35205	0.171089	4.31e-07	2.31e-06	Up	sucrose synthase 7 isoform X1 [Eucalyptus grandis]
XP_010037012.1	1.73375	0.297794	4.53e-06	1.86e-05	Up	uncharacterized protein LOC104425867 [Eucalyptus grandis]
XP_010037215.1	1.11047	0.332693	0.00264559	0.00564263	Up	UDP-glucose 6-dehydrogenase 1 [Eucalyptus grandis]
XP_010037274.1	1.54243	0.605593	0.0174002	0.0299029	Up	probable UDP-N-acetylglucosamine--peptide N-acetylglucosaminyltransferase SPINDLY isoform X1 [Eucalyptus grandis]
XP_010037309.1	1.20009	0.272738	0.000207644	0.000573032	Up	NDR1/HIN1-Like protein 3-like [Eucalyptus grandis]
XP_010037339.1	1.75598	0.180593	5.63e-10	7.3e-09	Up	uncharacterized protein LOC104426095 [Eucalyptus grandis]
XP_010037360.1	1.11	0.230074	5.87e-05	0.000184768	Up	ubiquitin-conjugating enzyme E2 27 [Eucalyptus grandis]
XP_010037371.1	4.13867	0.221141	4.44e-16	4.13e-14	Up	probable aldo-keto reductase 2 [Eucalyptus grandis]
XP_010037429.1	2.25311	0.405513	5.5e-05	0.000174873	Up	uncharacterized protein LOC104426170 [Eucalyptus grandis]
XP_010037437.1	1.38184	0.311768	0.000175954	0.000496105	Up	uncharacterized protein LOC104426175 [Eucalyptus grandis]
XP_010037455.1	1.1691	0.438703	0.013836	0.0243406	Up	xyloglucan 6-xylosyltransferase 2 [Eucalyptus grandis]
XP_010037469.1	2.16103	0.156927	3.56e-13	1.28e-11	Up	probable histone-arginine methyltransferase 1.3 [Eucalyptus grandis]
XP_010037502.1	2.8699	0.206349	2.86e-13	1.05e-11	Up	quinolinate synthase, chloroplastic [Eucalyptus grandis]
XP_010037514.1	2.35395	0.457187	4.22e-05	0.000137866	Up	protein NBR1 homolog isoform X1 [Eucalyptus grandis]
XP_010037559.1	1.56518	0.201848	4.13e-08	2.93e-07	Up	protein MEMO1 [Eucalyptus grandis]
XP_010037589.1	1.52389	0.22377	1.28e-06	6.05e-06	Up	uncharacterized protein LOC104426290 [Eucalyptus grandis]
XP_010037606.1	1.08129	0.106271	2.26e-10	3.35e-09	Up	protein EDS1L [Eucalyptus grandis]
XP_010037609.1	2.72117	0.36165	7.05e-08	4.72e-07	Up	protein EDS1 isoform X1 [Eucalyptus grandis]
XP_010037611.1	1.2119	0.334076	0.00128029	0.0029288	Up	protein EDS1L [Eucalyptus grandis]
XP_010037643.1	1.24905	0.19451	1.01e-06	4.9e-06	Up	FAD synthase isoform X2 [Eucalyptus grandis]
XP_010037658.1	3.16335	0.263866	7.33e-12	1.63e-10	Up	patellin-6 [Eucalyptus grandis]
XP_010037682.1	3.33576	0.468955	1.87e-07	1.1e-06	Up	ferritin-1, chloroplastic-like [Eucalyptus grandis]
XP_010037746.1	2.00393	0.494833	0.000534307	0.00132989	Up	LOW QUALITY PROTEIN: mRNA-capping enzyme-like [Eucalyptus grandis]
XP_010037776.1	3.9756	0.282991	2.28e-13	8.93e-12	Up	probable glutathione S-transferase [Eucalyptus grandis]
XP_010037860.1	1.00462	0.354165	0.00890943	0.0164351	Up	arginine biosynthesis bifunctional protein ArgJ, chloroplastic [Eucalyptus grandis]
XP_010037893.1	1.1721	0.180201	8.2e-07	4.08e-06	Up	uncharacterized protein LOC104426514 [Eucalyptus grandis]
XP_010037896.1	1.35015	0.464692	0.00845902	0.0157269	Up	nuclear pore complex protein NUP43 [Eucalyptus grandis]
XP_010037954.1	1.31045	0.488414	0.0127472	0.0226489	Up	dnaJ protein P58IPK homolog [Eucalyptus grandis]
XP_010037973.1	1.0035	0.172228	4.47e-06	1.85e-05	Up	dolichyl-diphosphooligosaccharide--protein glycosyltransferase subunit 2 [Eucalyptus grandis]
XP_010037976.1	1.11467	0.136171	1.54e-08	1.25e-07	Up	uncharacterized protein LOC104426570 [Eucalyptus grandis]
XP_010037982.1	1.0626	0.286546	0.00109723	0.00253912	Up	pentatricopeptide repeat-containing protein At4g38150 [Eucalyptus grandis]
XP_010037985.1	1.58176	0.540405	0.00780592	0.0146541	Up	nephrocystin-3 [Eucalyptus grandis]
XP_010038007.1	1.73033	0.171965	2.83e-10	4.1e-09	Up	deoxyhypusine hydroxylase [Eucalyptus grandis]
XP_010038034.1	1.23961	0.531704	0.0288558	0.0470852	Up	U3 small nucleolar RNA-associated protein 18 homolog [Eucalyptus grandis]
XP_010038053.1	1.03884	0.298933	0.0018789	0.00412929	Up	tryptophan--tRNA ligase, cytoplasmic [Eucalyptus grandis]
XP_010038088.1	1.72555	0.403882	0.000245504	0.000663745	Up	heat shock factor-binding protein 1 [Eucalyptus grandis]
XP_010038093.1	1.0237	0.314901	0.00327961	0.00682149	Up	pre-mRNA-splicing factor 18 [Eucalyptus grandis]
XP_010038106.1	1.03103	0.372575	0.0104824	0.019033	Up	basic 7S globulin 2 [Eucalyptus grandis]
XP_010038129.1	2.54992	0.328723	4.1e-08	2.92e-07	Up	sm-like protein LSM2 [Eucalyptus grandis]
XP_010038138.1	1.3782	0.259013	0.000182009	0.000510409	Up	probable indole-3-acetic acid-amido synthetase GH3.6 [Eucalyptus grandis]
XP_010038150.2	1.56818	0.209443	1.31e-07	8.13e-07	Up	LOW QUALITY PROTEIN: protein SLOW WALKER 1 [Eucalyptus grandis]
XP_010038156.1	3.4776	0.206325	3.55e-15	2.46e-13	Up	secoisolariciresinol dehydrogenase isoform X1 [Eucalyptus grandis]
XP_010038181.1	4.60348	0.642205	4.57e-07	2.43e-06	Up	dynamin-related protein 4C [Eucalyptus grandis]
XP_010038199.1	1.16022	0.19165	2.99e-06	1.28e-05	Up	probable U6 snRNA-associated Sm-like protein LSm4 [Eucalyptus grandis]
XP_010038213.1	4.64558	0.537674	1.12e-08	9.37e-08	Up	dynamin-related protein 4C [Eucalyptus grandis]
XP_010038240.1	2.58886	0.275237	1.6e-09	1.76e-08	Up	inositol polyphosphate multikinase beta [Eucalyptus grandis]
XP_010038267.1	1.06917	0.261845	0.000400018	0.00102305	Up	CTP synthase isoform X1 [Eucalyptus grandis]
XP_010038274.1	1.37417	0.160063	1.79e-08	1.43e-07	Up	dnaJ protein ERDJ3B [Eucalyptus grandis]
XP_010038275.1	1.04583	0.351062	0.00741711	0.0140254	Up	transmembrane protein 205 [Eucalyptus grandis]
XP_010038302.1	1.55205	0.200071	4.1e-08	2.92e-07	Up	SWR1-complex protein 4 isoform X1 [Eucalyptus grandis]
XP_010038318.1	2.69776	0.61539	0.000184019	0.000515214	Up	short-chain dehydrogenase reductase 3b [Eucalyptus grandis]
XP_010038347.1	3.86189	0.324	8.3e-12	1.8e-10	Up	alcohol dehydrogenase 3 isoform X1 [Eucalyptus grandis]
XP_010038353.1	1.03197	0.218031	7.44e-05	0.000229306	Up	3-ketoacyl-CoA thiolase 2, peroxisomal [Eucalyptus grandis]
XP_010038356.1	1.06318	0.215896	4.53e-05	0.000146504	Up	protein FAM98A isoform X1 [Eucalyptus grandis]
XP_010038448.1	1.94598	0.335616	1.38e-05	5.07e-05	Up	uncharacterized protein LOC104426982 [Eucalyptus grandis]
XP_010038484.1	2.02241	0.316092	1.2e-05	4.46e-05	Up	benzyl alcohol O-benzoyltransferase [Eucalyptus grandis]
XP_010038505.1	1.14351	0.274085	0.000318108	0.000835756	Up	LETM1 and EF-hand domain-containing protein 1, mitochondrial [Eucalyptus grandis]
XP_010038870.1	1.12447	0.101893	4.23e-11	7.81e-10	Up	nuclear pore complex protein NUP93A [Eucalyptus grandis]
XP_010038893.1	2.01004	0.202086	3.57e-10	4.99e-09	Up	aldo-keto reductase family 4 member C9 [Eucalyptus grandis]
XP_010038899.1	1.82868	0.407765	0.000141722	0.000406863	Up	aldo-keto reductase family 4 member C9 [Eucalyptus grandis]
XP_010038946.1	1.17866	0.291534	0.000443676	0.00112531	Up	ubiquitin-like modifier-activating enzyme atg7 [Eucalyptus grandis]
XP_010039315.1	1.92472	0.463888	0.000337542	0.000879705	Up	small nuclear ribonucleoprotein-associated protein B' [Eucalyptus grandis]
XP_010039321.1	1.07925	0.168279	1.03e-06	4.98e-06	Up	stearoyl-[acyl-carrier-protein] 9-desaturase, chloroplastic [Eucalyptus grandis]
XP_010039323.1	1.4834	0.213848	2.85e-07	1.6e-06	Up	U5 small nuclear ribonucleoprotein 40 kDa protein [Eucalyptus grandis]
XP_010039333.1	1.83041	0.400331	0.000112928	0.000331893	Up	histidinol-phosphate aminotransferase, chloroplastic [Eucalyptus grandis]
XP_010039337.1	1.07174	0.336053	0.00508159	0.00999034	Up	sm-like protein LSM36B isoform X2 [Eucalyptus grandis]
XP_010039539.1	1.32167	0.189825	4.26e-07	2.29e-06	Up	probable Xaa-Pro aminopeptidase 3 isoform X1 [Eucalyptus grandis]
XP_010039555.1	1.88625	0.504311	0.000962329	0.00226006	Up	calreticulin-like [Eucalyptus grandis]
XP_010039837.1	1.31159	0.2334	7.57e-06	2.94e-05	Up	eukaryotic translation initiation factor 2 subunit 3, X-linked [Eucalyptus grandis]
XP_010039857.1	1.70227	0.280429	5.58e-05	0.000177214	Up	probable E3 ubiquitin-protein ligase ARI8 isoform X1 [Eucalyptus grandis]
XP_010039906.1	2.3914	0.869104	0.0136231	0.024031	Up	signal peptidase complex subunit 3B [Eucalyptus grandis]
XP_010039907.1	1.5254	0.318219	0.000198932	0.000551621	Up	7-deoxyloganetin glucosyltransferase [Eucalyptus grandis]
XP_010039932.1	2.34704	0.391107	5.9e-06	2.35e-05	Up	enhancer of rudimentary homolog [Eucalyptus grandis]
XP_010039945.1	2.40237	0.846481	0.0105131	0.0190821	Up	crocetin glucosyltransferase, chloroplastic [Eucalyptus grandis]
XP_010040214.1	1.01826	0.389766	0.016265	0.0281379	Up	uncharacterized protein At1g04910 [Eucalyptus grandis]
XP_010040575.1	2.03179	0.595428	0.00228722	0.00493699	Up	umecyanin [Eucalyptus grandis]
XP_010040764.1	1.04296	0.422019	0.0206247	0.0347884	Up	mitochondrial pyruvate carrier 4 [Eucalyptus grandis]
XP_010040970.1	4.09051	0.284148	2.65e-13	9.91e-12	Up	pathogenesis-related protein 1 [Eucalyptus grandis]
XP_010041040.1	1.05764	0.0862843	4.55e-12	1.11e-10	Up	luminal-binding protein 5 [Eucalyptus grandis]
XP_010041120.1	5.89886	0.535076	1.18e-10	1.88e-09	Up	glutathione S-transferase U25 [Eucalyptus grandis]
XP_010041372.1	3.70075	0.563146	4.02e-05	0.00013164	Up	dirigent protein 23 [Eucalyptus grandis]
XP_010041390.1	1.2462	0.299753	0.00033038	0.000865377	Up	ER membrane protein complex subunit 2 [Eucalyptus grandis]
XP_010041421.1	4.01893	0.282005	1.35e-11	2.79e-10	Up	uncharacterized protein LOC104430386 [Eucalyptus grandis]
XP_010041464.1	1.53775	0.308219	3.83e-05	0.000126445	Up	cationic peroxidase 1-like [Eucalyptus grandis]
XP_010041478.1	3.69163	0.18911	8.88e-16	7.57e-14	Up	uncharacterized protein LOC104430423 [Eucalyptus grandis]
XP_010041511.1	1.09906	0.357859	0.0153197	0.0266977	Up	uncharacterized protein LOC104430462 isoform X1 [Eucalyptus grandis]
XP_010041822.1	1.52971	0.411007	0.00100836	0.00235541	Up	glucose-6-phosphate/phosphate translocator 2, chloroplastic-like [Eucalyptus grandis]
XP_010042234.1	1.03009	0.229659	0.00014147	0.000406589	Up	acidic mammalian chitinase-like [Eucalyptus grandis]
XP_010042470.1	1.64942	0.423432	0.00064791	0.00158534	Up	reactive Intermediate Deaminase A, chloroplastic-like [Eucalyptus grandis]
XP_010042522.1	1.26551	0.262557	7.29e-05	0.00022572	Up	phosphatidylinositol 4-kinase alpha 1-like [Eucalyptus grandis]
XP_010042589.1	2.29557	0.188923	3.13e-11	5.89e-10	Up	subtilisin-like protease SBT1.8 [Eucalyptus grandis]
XP_010042607.1	1.21242	0.391898	0.00512343	0.0100574	Up	2-C-methyl-D-erythritol 2,4-cyclodiphosphate synthase, chloroplastic-like, partial [Eucalyptus grandis]
XP_010042783.1	2.6316	0.337253	3.69e-08	2.65e-07	Up	peroxidase 3-like, partial [Eucalyptus grandis]
XP_010042818.1	1.085	0.274979	0.00104286	0.00242837	Up	probable aldo-keto reductase 2, partial [Eucalyptus grandis]
XP_010042879.1	2.10136	0.291401	1.48e-07	8.99e-07	Up	RNA-binding protein Musashi homolog Rbp6-like, partial [Eucalyptus grandis]
XP_010043069.1	1.09382	0.341989	0.00451274	0.00901509	Up	protein indeterminate-domain 2 [Eucalyptus grandis]
XP_010043086.1	1.29179	0.181989	2.45e-07	1.4e-06	Up	3-methyl-2-oxobutanoate hydroxymethyltransferase 1, mitochondrial [Eucalyptus grandis]
XP_010043356.1	1.19849	0.384493	0.00817375	0.0152565	Up	chromatin structure-remodeling complex protein BSH [Eucalyptus grandis]
XP_010043390.1	1.58466	0.257777	1.99e-06	8.95e-06	Up	transcription initiation factor TFIID subunit 15b isoform X1 [Eucalyptus grandis]
XP_010043396.1	1.54251	0.339196	0.000120397	0.000352451	Up	protein LIGHT-DEPENDENT SHORT HYPOCOTYLS 5 isoform X1 [Eucalyptus grandis]
XP_010043403.1	1.17331	0.125332	1.19e-09	1.38e-08	Up	ubiquitin-activating enzyme E1 1 isoform X1 [Eucalyptus grandis]
XP_010043457.1	1.29285	0.301239	0.000251492	0.000677856	Up	uncharacterized protein LOC104432666 [Eucalyptus grandis]
XP_010043481.1	1.16159	0.332344	0.0017871	0.00394119	Up	ras-related protein Rab2BV [Eucalyptus grandis]
XP_010043491.1	1.02177	0.212757	7.62e-05	0.000234054	Up	filamin A-interacting protein 1-like [Eucalyptus grandis]
XP_010043509.1	1.28459	0.170469	6.87e-08	4.62e-07	Up	ATP-dependent zinc metalloprotease FTSH 10, mitochondrial [Eucalyptus grandis]
XP_010043528.1	1.28061	0.380712	0.00248085	0.00532181	Up	40S ribosomal protein S12 [Eucalyptus grandis]
XP_010043555.1	2.76094	0.244497	2.61e-11	5.02e-10	Up	glucan endo-1,3-beta-glucosidase [Eucalyptus grandis]
XP_010043574.1	1.98492	0.60849	0.00356902	0.00734416	Up	UDP-glucuronic acid decarboxylase 6 [Eucalyptus grandis]
XP_010043580.1	1.03189	0.197012	2.02e-05	7.14e-05	Up	THO complex subunit 4A [Eucalyptus grandis]
XP_010043634.1	2.22391	0.143054	2.33e-14	1.21e-12	Up	calcium-transporting ATPase 4, endoplasmic reticulum-type [Eucalyptus grandis]
XP_010043731.1	1.04667	0.211938	4.37e-05	0.000141965	Up	probable pyridoxal 5'-phosphate synthase subunit PDX2 [Eucalyptus grandis]
XP_010043733.1	1.06715	0.301183	0.00173526	0.00384448	Up	serine/threonine-protein kinase GRIK1 isoform X1 [Eucalyptus grandis]
XP_010043791.1	1.28558	0.106357	6.15e-12	1.41e-10	Up	ruBisCO large subunit-binding protein subunit alpha [Eucalyptus grandis]
XP_010043806.1	1.59418	0.163029	5.03e-10	6.67e-09	Up	protein LSM12 homolog [Eucalyptus grandis]
XP_010043825.1	1.28275	0.387891	0.00296104	0.00622105	Up	ankyrin repeat and SAM domain-containing protein 6 [Eucalyptus grandis]
XP_010043853.1	2.67493	0.200874	7.47e-13	2.41e-11	Up	uncharacterized protein LOC104432951 [Eucalyptus grandis]
XP_010043854.1	1.65125	0.205184	2.11e-08	1.63e-07	Up	probable small nuclear ribonucleoprotein G [Eucalyptus grandis]
XP_010043856.1	2.0716	0.211867	7.61e-10	9.56e-09	Up	zinc finger CCCH domain-containing protein 14 [Eucalyptus grandis]
XP_010043899.1	1.66853	0.618406	0.013466	0.0237781	Up	NADH dehydrogenase [ubiquinone] 1 beta subcomplex subunit 7 [Eucalyptus grandis]
XP_010043906.1	2.5718	0.697155	0.0010961	0.00253869	Up	D-galacturonate reductase [Eucalyptus grandis]
XP_010043981.1	1.18991	0.253959	8.42e-05	0.000255711	Up	vacuolar fusion protein CCZ1 homolog isoform X1 [Eucalyptus grandis]
XP_010044005.1	1.7455	0.278659	1.49e-06	6.96e-06	Up	protein RETICULATA, chloroplastic [Eucalyptus grandis]
XP_010044063.1	2.27389	0.507486	0.000169853	0.000481514	Up	ataxin-3 homolog [Eucalyptus grandis]
XP_010044066.1	1.12059	0.167099	5e-07	2.63e-06	Up	acetyl-coenzyme A carboxylase carboxyl transferase subunit alpha, chloroplastic [Eucalyptus grandis]
XP_010044074.1	2.60728	0.253774	1.85e-10	2.83e-09	Up	probable glutathione S-transferase parC [Eucalyptus grandis]
XP_010044099.1	1.60484	0.447905	0.00157424	0.00352678	Up	GDSL esterase/lipase CPRD49 isoform X1 [Eucalyptus grandis]
XP_010044167.1	1.34075	0.29349	0.000124483	0.000362577	Up	ABC transporter G family member 7 [Eucalyptus grandis]
XP_010044184.1	1.89346	0.114451	5.77e-15	3.75e-13	Up	10 kDa chaperonin [Eucalyptus grandis]
XP_010044267.1	1.65218	0.26896	2.02e-06	9.03e-06	Up	ubiquitin receptor RAD23d [Eucalyptus grandis]
XP_010044310.1	1.05745	0.1587	5.55e-07	2.88e-06	Up	probable isoprenylcysteine alpha-carbonyl methylesterase ICMEL1 [Eucalyptus grandis]
XP_010044325.1	2.49704	0.492619	4.46e-05	0.000144451	Up	uncharacterized protein LOC104433329 [Eucalyptus grandis]
XP_010044379.1	1.78298	0.428954	0.000331109	0.000866412	Up	cytochrome P450 CYP749A22 [Eucalyptus grandis]
XP_010044383.1	1.90242	0.236132	7.35e-08	4.9e-07	Up	cytochrome b5 [Eucalyptus grandis]
XP_010044393.1	1.45324	0.264958	1.07e-05	4.02e-05	Up	protein SPIRAL1-like 2 [Eucalyptus grandis]
XP_010044409.1	1.71614	0.194588	3.8e-09	3.78e-08	Up	2,3-bisphosphoglycerate-independent phosphoglycerate mutase [Eucalyptus grandis]
XP_010044460.1	1.62853	0.119998	4.92e-13	1.68e-11	Up	uncharacterized protein LOC104433419 isoform X1 [Eucalyptus grandis]
XP_010044476.1	1.79194	0.179185	3.58e-06	1.51e-05	Up	transmembrane emp24 domain-containing protein p24delta7 [Eucalyptus grandis]
XP_010044554.1	1.60478	0.219458	1.16e-07	7.34e-07	Up	eukaryotic translation initiation factor 4B2 [Eucalyptus grandis]
XP_010044566.1	1.20523	0.147299	1.55e-08	1.26e-07	Up	plant intracellular Ras-group-related LRR protein 3 [Eucalyptus grandis]
XP_010044577.1	1.11678	0.364741	0.0052019	0.0102037	Up	N-acetyl-D-glucosamine kinase [Eucalyptus grandis]
XP_010044578.1	1.77724	0.188621	1.05e-09	1.25e-08	Up	protein DETOXIFICATION 29 [Eucalyptus grandis]
XP_010044600.1	2.70152	0.57034	7.37e-05	0.000227879	Up	ATP-citrate synthase alpha chain protein 1 [Eucalyptus grandis]
XP_010044601.1	1.42271	0.4387	0.00334343	0.00693206	Up	uncharacterized protein LOC104433494 isoform X1 [Eucalyptus grandis]
XP_010044613.1	1.24089	0.237247	2.06e-05	7.24e-05	Up	pantothenate kinase 1 [Eucalyptus grandis]
XP_010044638.1	1.52348	0.173941	4.33e-09	4.24e-08	Up	pre-mRNA-processing factor 17 [Eucalyptus grandis]
XP_010044712.1	1.15321	0.219833	1.98e-05	7e-05	Up	ubiquitin-conjugating enzyme E2 2 [Eucalyptus grandis]
XP_010044721.1	1.29408	0.135866	7.13e-09	6.46e-08	Up	binding partner of ACD11 1 [Eucalyptus grandis]
XP_010044737.1	1.22922	0.262241	0.000211813	0.000582928	Up	sphinganine C4-monooxygenase 1 [Eucalyptus grandis]
XP_010044787.1	1.60549	0.178966	2.74e-09	2.86e-08	Up	nuclear pore complex protein NUP54 [Eucalyptus grandis]
XP_010044797.1	2.01889	0.302041	1.02e-06	4.94e-06	Up	endoplasmic reticulum metallopeptidase 1 [Eucalyptus grandis]
XP_010044801.1	1.93934	0.289397	5.06e-07	2.65e-06	Up	H/ACA ribonucleoprotein complex subunit 3-like protein [Eucalyptus grandis]
XP_010044823.1	1.9986	0.359029	1.35e-05	4.97e-05	Up	histidine kinase 3 isoform X1 [Eucalyptus grandis]
XP_010044826.1	1.01051	0.243649	0.000339045	0.000882739	Up	nuclear transport factor 2 [Eucalyptus grandis]
XP_010044849.1	1.43895	0.214252	4.88e-07	2.57e-06	Up	glucose-6-phosphate 1-dehydrogenase, chloroplastic [Eucalyptus grandis]
XP_010044851.1	1.80406	0.138022	1.13e-12	3.33e-11	Up	uncharacterized protein LOC104433705 isoform X1 [Eucalyptus grandis]
XP_010044878.1	1.68898	0.430183	0.000721941	0.00175083	Up	trihelix transcription factor ASR3 isoform X2 [Eucalyptus grandis]
XP_010044892.1	1.16767	0.304436	0.000754977	0.00181908	Up	cytochrome b-c1 complex subunit Rieske-4, mitochondrial [Eucalyptus grandis]
XP_010044893.1	1.1399	0.329993	0.00197951	0.00433393	Up	sterol 14-demethylase [Eucalyptus grandis]
XP_010044918.1	2.86559	1.22303	0.0281443	0.0460109	Up	anthocyanidin 3-O-glucosyltransferase 2 [Eucalyptus grandis]
XP_010044923.1	1.09597	0.131241	1.06e-08	9.01e-08	Up	uncharacterized protein LOC104433760 [Eucalyptus grandis]
XP_010044926.1	1.23646	0.384565	0.00357979	0.00735759	Up	chaperonin 60 subunit beta 2, chloroplastic [Eucalyptus grandis]
XP_010044939.1	1.37491	0.226981	2.5e-06	1.09e-05	Up	mitochondrial dicarboxylate/tricarboxylate transporter DTC [Eucalyptus grandis]
XP_010044998.1	2.87941	0.209161	1.03e-08	8.76e-08	Up	anthocyanidin 3-O-glucosyltransferase 2 [Eucalyptus grandis]
XP_010045017.1	1.27067	0.496959	0.0183662	0.031366	Up	anthocyanidin 3-O-glucosyltransferase 2 [Eucalyptus grandis]
XP_010045024.1	1.97428	0.118211	4.44e-15	2.96e-13	Up	sulfite reductase 1 [ferredoxin], chloroplastic [Eucalyptus grandis]
XP_010045035.1	1.21577	0.369845	0.00724024	0.0137208	Up	THUMP domain-containing protein 1 homolog [Eucalyptus grandis]
XP_010045036.1	2.34882	0.189716	3.67e-12	9.18e-11	Up	nuclear cap-binding protein subunit 1 [Eucalyptus grandis]
XP_010045044.1	2.92309	0.238895	4.73e-12	1.14e-10	Up	anthocyanidin 3-O-glucosyltransferase 2 [Eucalyptus grandis]
XP_010045083.1	1.5802	0.135847	1.4e-11	2.86e-10	Up	splicing factor 3B subunit 6-like protein [Eucalyptus grandis]
XP_010045089.1	1.97204	0.14533	4.93e-13	1.68e-11	Up	10 kDa chaperonin [Eucalyptus grandis]
XP_010045128.1	2.09033	0.193784	6.8e-11	1.2e-09	Up	protein argonaute 4 [Eucalyptus grandis]
XP_010045150.1	1.51147	0.0883875	2.66e-15	1.9e-13	Up	NADH--cytochrome b5 reductase 1 isoform X1 [Eucalyptus grandis]
XP_010045161.1	2.76517	0.404033	3.57e-07	1.95e-06	Up	protein STRICTOSIDINE SYNTHASE-LIKE 3 [Eucalyptus grandis]
XP_010045174.1	1.53002	0.24041	5.39e-06	2.18e-05	Up	probable RNA 3'-terminal phosphate cyclase-like protein [Eucalyptus grandis]
XP_010045184.1	1.44501	0.158072	1.9e-09	2.04e-08	Up	cold-inducible RNA-binding protein [Eucalyptus grandis]
XP_010045185.1	1.3118	0.212366	2.21e-06	9.83e-06	Up	mRNA-decapping enzyme-like protein [Eucalyptus grandis]
XP_010045203.1	1.09656	0.406465	0.0271662	0.0445941	Up	heterogeneous nuclear ribonucleoprotein R [Eucalyptus grandis]
XP_010045218.1	5.09833	0.337597	4.49e-14	2.22e-12	Up	anthocyanidin 5,3-O-glucosyltransferase [Eucalyptus grandis]
XP_010045222.1	2.12837	0.592848	0.00140762	0.0031906	Up	anthocyanidin 5,3-O-glucosyltransferase isoform X3 [Eucalyptus grandis]
XP_010045233.1	1.01114	0.41229	0.0215113	0.036144	Up	protein SUPPRESSOR OF K(+) TRANSPORT GROWTH DEFECT 1 isoform X1 [Eucalyptus grandis]
XP_010045274.1	2.53723	0.294425	5.9e-09	5.47e-08	Up	protein argonaute 5 [Eucalyptus grandis]
XP_010045302.1	1.61113	0.460205	0.00176156	0.00389279	Up	superoxide dismutase [Cu-Zn], chloroplastic [Eucalyptus grandis]
XP_010045313.1	1.70632	0.387176	0.000173265	0.000489318	Up	60S ribosomal protein L9 [Eucalyptus grandis]
XP_010045371.1	2.54559	0.372673	5.77e-07	2.98e-06	Up	uncharacterized protein LOC104434104 [Eucalyptus grandis]
XP_010045397.1	1.15807	0.278872	0.000334443	0.00087338	Up	U2 small nuclear ribonucleoprotein B'' [Eucalyptus grandis]
XP_010045398.1	1.14403	0.284985	0.000508113	0.00127138	Up	uncharacterized protein LOC104434127 [Eucalyptus grandis]
XP_010045407.1	2.49486	0.348453	1.67e-07	9.97e-07	Up	peroxidase 4-like [Eucalyptus grandis]
XP_010045430.1	1.11927	0.346078	0.0034172	0.00705689	Up	26S protease regulatory subunit 6B homolog [Eucalyptus grandis]
XP_010045610.1	1.93132	0.267497	1.45e-07	8.85e-07	Up	ABC transporter B family member 11 [Eucalyptus grandis]
XP_010045616.1	3.56989	0.203983	1.55e-15	1.26e-13	Up	UDP-glycosyltransferase 89B1 [Eucalyptus grandis]
XP_010045629.2	2.86513	0.397643	2.46e-07	1.41e-06	Up	ABC transporter B family member 11 [Eucalyptus grandis]
XP_010045714.1	1.81834	0.184384	4.24e-10	5.75e-09	Up	probable fructokinase-1 [Eucalyptus grandis]
XP_010045864.1	1.28122	0.0810499	1.6e-14	8.94e-13	Up	heat shock protein 90-6, mitochondrial [Eucalyptus grandis]
XP_010045969.1	1.92711	0.312497	0.00858278	0.0159115	Up	probable protein phosphatase 2C 33 [Eucalyptus grandis]
XP_010046346.1	1.39977	0.355127	0.000746971	0.00180313	Up	LOW QUALITY PROTEIN: mediator of RNA polymerase II transcription subunit 14 [Eucalyptus grandis]
XP_010046372.1	1.09084	0.361539	0.0145449	0.0254585	Up	L-ascorbate oxidase homolog [Eucalyptus grandis]
XP_010046552.1	1.19228	0.202048	0.00105235	0.00244827	Up	2-alkenal reductase (NADP(+)-dependent) [Eucalyptus grandis]
XP_010046559.1	1.04191	0.0765523	4.61e-13	1.59e-11	Up	isocitrate dehydrogenase [NAD] catalytic subunit 5, mitochondrial [Eucalyptus grandis]
XP_010046755.1	1.48104	0.224862	6.7e-07	3.4e-06	Up	flowering time control protein FPA [Eucalyptus grandis]
XP_010046875.1	2.57207	0.201611	1.91e-12	5.29e-11	Up	beta-amyrin 28-oxidase [Eucalyptus grandis]
XP_010046908.1	1.72615	0.527287	0.00310051	0.0064931	Up	oligosaccharyltransferase complex subunit OSTC [Eucalyptus grandis]
XP_010046926.1	1.33399	0.139636	1.19e-09	1.38e-08	Up	proline-rich protein PRCC [Eucalyptus grandis]
XP_010046973.1	2.29499	0.242145	9.36e-10	1.13e-08	Up	serine carboxypeptidase-like 18 [Eucalyptus grandis]
XP_010046975.1	2.9	0.353698	1.5e-08	1.21e-07	Up	serine carboxypeptidase-like 17 [Eucalyptus grandis]
XP_010046984.1	1.35634	0.313326	0.000212164	0.000583334	Up	probable small nuclear ribonucleoprotein F [Eucalyptus grandis]
XP_010046987.1	1.15993	0.281789	0.000367331	0.000945967	Up	mitochondrial outer membrane protein porin 4 [Eucalyptus grandis]
XP_010046994.1	1.15112	0.169407	4.02e-07	2.17e-06	Up	glutathione S-transferase L3 [Eucalyptus grandis]
XP_010047016.1	3.13066	0.619718	4.1e-05	0.000134241	Up	glutathione S-transferase L3 isoform X1 [Eucalyptus grandis]
XP_010047025.1	1.15763	0.363851	0.00388705	0.00788321	Up	EG45-like domain containing protein [Eucalyptus grandis]
XP_010047053.1	2.97985	0.309684	1.57e-09	1.74e-08	Up	uncharacterized protein LOC104436016 [Eucalyptus grandis]
XP_010047080.1	3.03303	0.355596	7.16e-09	6.48e-08	Up	protein MODIFIER OF SNC1 11 [Eucalyptus grandis]
XP_010047147.1	1.17743	0.442982	0.0135068	0.023842	Up	chitotriosidase-1 [Eucalyptus grandis]
XP_010047189.1	2.12491	0.655403	0.00590422	0.0114348	Up	uncharacterized protein LOC104436151 [Eucalyptus grandis]
XP_010047273.1	1.77813	0.186262	1.17e-06	5.6e-06	Up	probable transcriptional regulatory protein At2g25830 isoform X2 [Eucalyptus grandis]
XP_010047298.1	3.7157	0.338222	4.65e-11	8.55e-10	Up	ATP-dependent 6-phosphofructokinase 6 [Eucalyptus grandis]
XP_010047322.1	1.05474	0.136796	4.57e-08	3.2e-07	Up	serine/threonine protein phosphatase 2A 55 kDa regulatory subunit B beta isoform isoform X1 [Eucalyptus grandis]
XP_010047334.1	1.52133	0.330311	0.000113172	0.000332423	Up	glycine dehydrogenase (decarboxylating), mitochondrial [Eucalyptus grandis]
XP_010047348.1	2.06778	0.379587	2.96e-05	0.000100036	Up	uncharacterized protein LOC104436310 isoform X1 [Eucalyptus grandis]
XP_010047349.1	1.79995	0.357504	3.41e-05	0.000113453	Up	ATP-dependent zinc metalloprotease FTSH 4, mitochondrial isoform X1 [Eucalyptus grandis]
XP_010047355.1	2.07114	0.900368	0.0304282	0.0494493	Up	probable ADP,ATP carrier protein At5g56450 [Eucalyptus grandis]
XP_010047418.1	1.37887	0.160069	5.94e-09	5.49e-08	Up	soluble inorganic pyrophosphatase 4 [Eucalyptus grandis]
XP_010047456.1	1.20781	0.15134	2.46e-08	1.87e-07	Up	oligouridylate-binding protein 1 [Eucalyptus grandis]
XP_010047515.1	1.6355	0.30521	1.68e-05	6.03e-05	Up	protein bem46 [Eucalyptus grandis]
XP_010047525.1	1.23225	0.176224	2.49e-07	1.42e-06	Up	15 kDa selenoprotein [Eucalyptus grandis]
XP_010047554.1	1.22103	0.248431	4.64e-05	0.000149707	Up	uncharacterized protein LOC104436469 isoform X2 [Eucalyptus grandis]
XP_010047563.1	1.7217	0.458183	0.00156861	0.0035157	Up	cytokinin dehydrogenase 3 [Eucalyptus grandis]
XP_010047577.1	1.12613	0.445897	0.0185659	0.0316759	Up	enhanced ethylene response protein 5 [Eucalyptus grandis]
XP_010047579.1	1.9939	0.475105	0.000298493	0.000789406	Up	cytidine deaminase 1 [Eucalyptus grandis]
XP_010047600.1	2.12404	0.267332	3.56e-08	2.57e-07	Up	serine acetyltransferase 5 [Eucalyptus grandis]
XP_010047603.1	1.08716	0.189734	9.18e-06	3.52e-05	Up	uncharacterized protein LOC104436508 [Eucalyptus grandis]
XP_010047608.1	1.29521	0.327869	0.000790026	0.00189913	Up	uncharacterized protein LOC104436511 [Eucalyptus grandis]
XP_010047612.1	1.61435	0.169602	8.6e-10	1.06e-08	Up	deoxyhypusine synthase [Eucalyptus grandis]
XP_010047667.1	2.36024	0.379659	1.68e-06	7.75e-06	Up	hexokinase-1 [Eucalyptus grandis]
XP_010047677.1	1.3207	0.317855	0.000332434	0.00086913	Up	mitochondrial import inner membrane translocase subunit TIM17-2 [Eucalyptus grandis]
XP_010047739.1	1.72405	0.0957543	8.88e-16	7.57e-14	Up	ras-related protein RHN1 isoform X1 [Eucalyptus grandis]
XP_010047742.1	1.33356	0.21983	2.44e-06	1.07e-05	Up	FRIGIDA-like protein 4a [Eucalyptus grandis]
XP_010047792.1	1.94355	0.166025	1.22e-11	2.55e-10	Up	protein arginine N-methyltransferase PRMT10 [Eucalyptus grandis]
XP_010047814.1	1.11685	0.212633	1.94e-05	6.9e-05	Up	NADH-cytochrome b5 reductase-like protein [Eucalyptus grandis]
XP_010047823.1	1.72099	0.643392	0.0141773	0.024882	Up	NHP2-like protein 1 [Eucalyptus grandis]
XP_010047840.1	1.14986	0.0975127	1.04e-11	2.22e-10	Up	heme oxygenase 1, chloroplastic [Eucalyptus grandis]
XP_010047892.1	1.85987	0.257585	1.45e-07	8.85e-07	Up	uncharacterized protein LOC104436727 [Eucalyptus grandis]
XP_010047896.1	4.55926	0.233278	0	0	Up	uncharacterized protein LOC104436731 [Eucalyptus grandis]
XP_010047906.1	1.31038	0.17365	6.7e-08	4.52e-07	Up	peroxisomal fatty acid beta-oxidation multifunctional protein AIM1 [Eucalyptus grandis]
XP_010047911.1	2.53962	0.965294	0.0156192	0.0271199	Up	cyclin-dependent kinase F-1 [Eucalyptus grandis]
XP_010047940.1	1.2541	0.530453	0.0261457	0.0430957	Up	acylpyruvase FAHD1, mitochondrial [Eucalyptus grandis]
XP_010047980.1	1.01796	0.119148	6.94e-09	6.31e-08	Up	zinc finger BED domain-containing protein DAYSLEEPER [Eucalyptus grandis]
XP_010048105.1	1.19639	0.23209	2.5e-05	8.59e-05	Up	la protein 1 [Eucalyptus grandis]
XP_010048107.1	1.04929	0.232604	0.000132336	0.000382876	Up	aspartate aminotransferase, cytoplasmic [Eucalyptus grandis]
XP_010048129.1	2.10687	0.3878	1.6e-05	5.79e-05	Up	protein PHOSPHATE STARVATION RESPONSE 1 [Eucalyptus grandis]
XP_010048142.1	1.48011	0.14628	3.9e-10	5.38e-09	Up	probable CCR4-associated factor 1 homolog 7 [Eucalyptus grandis]
XP_010048161.1	1.67453	0.647701	0.0165431	0.028558	Up	uncharacterized protein LOC104437007 [Eucalyptus grandis]
XP_010048208.1	1.63399	0.136305	7.34e-12	1.63e-10	Up	DEAD-box ATP-dependent RNA helicase 56 isoform X1 [Eucalyptus grandis]
XP_010048221.1	2.76179	0.531229	2.51e-05	8.64e-05	Up	germin-like protein subfamily 1 member 13 [Eucalyptus grandis]
XP_010048231.2	1.39875	0.510335	0.0151625	0.0264594	Up	cytochrome P450 71A9 [Eucalyptus grandis]
XP_010048247.1	1.68908	0.298956	7.01e-06	2.74e-05	Up	cytochrome b-c1 complex subunit 7-2 [Eucalyptus grandis]
XP_010048256.1	1.76097	0.251326	2.41e-07	1.38e-06	Up	N-alpha-acetyltransferase 50 [Eucalyptus grandis]
XP_010048437.1	1.47024	0.187705	3.45e-08	2.51e-07	Up	protein TRANSPARENT TESTA GLABRA 1 [Eucalyptus grandis]
XP_010048508.1	1.57616	0.382492	0.000363137	0.00093656	Up	uncharacterized protein LOC104437286 isoform X1 [Eucalyptus grandis]
XP_010048513.1	2.0417	0.753371	0.0131132	0.0232182	Up	uncharacterized protein LOC104437291 isoform X1 [Eucalyptus grandis]
XP_010048515.1	2.5958	0.190466	4.48e-13	1.55e-11	Up	beta-amyrin 28-oxidase [Eucalyptus grandis]
XP_010048533.1	1.56905	0.264531	3.43e-06	1.46e-05	Up	auxin response factor 19 isoform X1 [Eucalyptus grandis]
XP_010048536.1	2.19854	0.313513	3.66e-05	0.000121258	Up	DNA-directed RNA polymerases II and IV subunit 5A [Eucalyptus grandis]
XP_010048542.1	2.23948	0.263734	7.79e-09	6.95e-08	Up	serine carboxypeptidase-like 13 [Eucalyptus grandis]
XP_010048563.1	1.66038	0.125662	8.87e-13	2.67e-11	Up	RNA-binding KH domain-containing protein PEPPER [Eucalyptus grandis]
XP_010048612.1	3.5155	0.182506	0	0	Up	4-coumarate--CoA ligase 2 [Eucalyptus grandis]
XP_010048652.1	2.75677	0.422939	7.93e-07	3.96e-06	Up	serine carboxypeptidase-like 18 [Eucalyptus grandis]
XP_010048653.1	1.73506	0.233654	8.89e-08	5.83e-07	Up	WD repeat-containing protein 75 [Eucalyptus grandis]
XP_010048669.1	1.31011	0.0965989	4.99e-13	1.69e-11	Up	LOW QUALITY PROTEIN: phenylalanine--tRNA ligase, chloroplastic/mitochondrial-like [Eucalyptus grandis]
XP_010048687.1	1.04696	0.371581	0.00931667	0.0170893	Up	ADP-ribosylation factor 1 [Eucalyptus grandis]
XP_010048740.1	1.81924	0.199751	2.04e-09	2.18e-08	Up	cytochrome b5 [Eucalyptus grandis]
XP_010048774.1	1.53332	0.284037	1.52e-05	5.52e-05	Up	transcription initiation factor TFIID subunit 4b isoform X1 [Eucalyptus grandis]
XP_010048785.1	1.97873	0.299955	6.53e-07	3.33e-06	Up	ATPase family AAA domain-containing protein 1-B [Eucalyptus grandis]
XP_010048797.1	1.36511	0.348909	0.000620059	0.00152247	Up	molybdate-anion transporter [Eucalyptus grandis]
XP_010048799.1	1.36047	0.180371	6.76e-08	4.55e-07	Up	26S proteasome non-ATPase regulatory subunit 9 isoform X3 [Eucalyptus grandis]
XP_010048845.1	1.3131	0.274313	9.93e-05	0.000297181	Up	3-hydroxyisobutyryl-CoA hydrolase-like protein 2, mitochondrial isoform X1 [Eucalyptus grandis]
XP_010048846.1	4.36233	0.352361	6.53e-12	1.47e-10	Up	protein yippee-like At4g27745 [Eucalyptus grandis]
XP_010048884.1	1.21868	0.179213	3.97e-07	2.14e-06	Up	transcription initiation factor TFIID subunit 5 isoform X1 [Eucalyptus grandis]
XP_010048888.1	2.31887	0.296196	4.62e-08	3.22e-07	Up	stromal cell-derived factor 2-like protein [Eucalyptus grandis]
XP_010048936.1	1.6897	0.197279	6.62e-09	6.05e-08	Up	ER membrane protein complex subunit 7 homolog [Eucalyptus grandis]
XP_010048980.1	2.8107	0.203833	2.64e-12	7.07e-11	Up	adenine nucleotide transporter BT1, chloroplastic/mitochondrial [Eucalyptus grandis]
XP_010048982.1	1.1905	0.201015	0.000586087	0.00144631	Up	transcription factor HY5 [Eucalyptus grandis]
XP_010048992.1	1.85601	0.249634	8.7e-08	5.72e-07	Up	cytochrome b-c1 complex subunit 7-2 [Eucalyptus grandis]
XP_010049006.1	3.58195	0.569901	1.41e-06	6.62e-06	Up	transcriptional corepressor LEUNIG [Eucalyptus grandis]
XP_010049093.1	1.29959	0.253475	2.68e-05	9.16e-05	Up	ER membrane protein complex subunit 1 isoform X1 [Eucalyptus grandis]
XP_010049141.1	1.41308	0.143917	4.63e-10	6.2e-09	Up	ATP-dependent 6-phosphofructokinase 6 isoform X1 [Eucalyptus grandis]
XP_010049172.1	1.18693	0.140651	8.75e-09	7.68e-08	Up	far upstream element-binding protein 1 [Eucalyptus grandis]
XP_010049180.1	1.23404	0.211877	4.5e-06	1.85e-05	Up	splicing factor SF3a60 homolog [Eucalyptus grandis]
XP_010049304.1	3.29546	0.75786	0.000236277	0.000641834	Up	pectinesterase/pectinesterase inhibitor PPE8B [Eucalyptus grandis]
XP_010049327.1	3.53477	0.278709	2.17e-12	5.98e-11	Up	sucrose synthase-like isoform X1 [Eucalyptus grandis]
XP_010049332.1	1.68747	0.447152	0.000883556	0.00209971	Up	12-oxophytodienoate reductase 3 [Eucalyptus grandis]
XP_010049351.1	1.70468	0.231223	1.01e-07	6.48e-07	Up	uncharacterized protein LOC104437995 [Eucalyptus grandis]
XP_010049373.1	1.70777	0.334632	0.00020252	0.000560376	Up	auxin response factor 19 isoform X2 [Eucalyptus grandis]
XP_010049379.1	1.40559	0.227177	1.8e-06	8.27e-06	Up	oligouridylate-binding protein 1 isoform X3 [Eucalyptus grandis]
XP_010049528.1	1.56407	0.255752	0.00169479	0.00376438	Up	12-oxophytodienoate reductase 3-like [Eucalyptus grandis]
XP_010049564.1	1.61143	0.256109	1.39e-06	6.52e-06	Up	probable protein arginine N-methyltransferase 1.2 [Eucalyptus grandis]
XP_010049570.1	1.58915	0.16385	5.92e-10	7.66e-09	Up	histone acetyltransferase type B catalytic subunit [Eucalyptus grandis]
XP_010049609.1	1.85789	0.294815	2.42e-06	1.06e-05	Up	probable glutamate carboxypeptidase 2 [Eucalyptus grandis]
XP_010049637.1	1.47598	0.310373	7.02e-05	0.000218193	Up	SNW/SKI-interacting protein [Eucalyptus grandis]
XP_010049641.1	2.23772	0.321899	3.45e-07	1.9e-06	Up	ninja-family protein mc410 isoform X1 [Eucalyptus grandis]
XP_010049810.1	1.2028	0.370837	0.00782529	0.0146851	Up	elongation factor 1-alpha isoform X1 [Eucalyptus grandis]
XP_010049816.1	1.31657	0.254752	2.41e-05	8.34e-05	Up	fructose-bisphosphate aldolase 6, cytosolic [Eucalyptus grandis]
XP_010049828.1	1.25574	0.253178	4.13e-05	0.000135191	Up	probable sarcosine oxidase [Eucalyptus grandis]
XP_010049870.1	1.11857	0.427365	0.0164951	0.0285074	Up	polyadenylation and cleavage factor homolog 4 [Eucalyptus grandis]
XP_010049881.1	1.11375	0.135113	1.36e-08	1.11e-07	Up	small nuclear ribonucleoprotein SmD3b [Eucalyptus grandis]
XP_010049891.1	1.26572	0.396547	0.00379084	0.00771818	Up	110 kDa U5 small nuclear ribonucleoprotein component CLO [Eucalyptus grandis]
XP_010049895.1	2.18999	0.257939	7.81e-09	6.96e-08	Up	cytochrome P450 CYP749A22 isoform X1 [Eucalyptus grandis]
XP_010049928.1	1.37116	0.207387	6.3e-07	3.23e-06	Up	uncharacterized protein LOC104438470 isoform X2 [Eucalyptus grandis]
XP_010049953.1	1.34597	0.389211	0.00473275	0.00940044	Up	GDP-mannose transporter GONST4 [Eucalyptus grandis]
XP_010050008.1	1.54903	0.253769	2.22e-06	9.87e-06	Up	enolase 1 isoform X1 [Eucalyptus grandis]
XP_010050038.1	1.61446	0.226457	1.8e-07	1.07e-06	Up	enolase-like [Eucalyptus grandis]
XP_010050055.2	2.37951	0.24884	7.85e-10	9.79e-09	Up	probable galactinol--sucrose galactosyltransferase 6 isoform X1 [Eucalyptus grandis]
XP_010050073.1	4.3493	0.390477	9.63e-11	1.59e-09	Up	AT-hook motif nuclear-localized protein 7 [Eucalyptus grandis]
XP_010050123.1	1.5304	0.315862	7.67e-05	0.000235263	Up	transcription elongation factor B polypeptide 1 [Eucalyptus grandis]
XP_010050124.1	1.24249	0.322062	0.000712997	0.00172995	Up	protein S-acyltransferase 24 [Eucalyptus grandis]
XP_010050337.1	1.25678	0.395098	0.00416398	0.0083698	Up	caffeic acid 3-O-methyltransferase [Eucalyptus grandis]
XP_010050795.1	1.108	0.260876	0.000543373	0.00134922	Up	thioredoxin-like 3-3 [Eucalyptus grandis]
XP_010050989.1	1.01526	0.175808	5.1e-06	2.08e-05	Up	DNA-directed RNA polymerase subunit 10-like protein [Eucalyptus grandis]
XP_010051179.1	5.43735	0.358294	8.44e-14	3.72e-12	Up	cysteine-rich repeat secretory protein 38 [Eucalyptus grandis]
XP_010051346.1	1.64989	0.244416	4.49e-07	2.39e-06	Up	sucrose synthase [Eucalyptus grandis]
XP_010051591.1	1.48169	0.281369	1.88e-05	6.68e-05	Up	isopentenyl-diphosphate Delta-isomerase I [Eucalyptus grandis]
XP_010051609.1	1.06137	0.340673	0.00708912	0.0134639	Up	probable galacturonosyltransferase 10 [Eucalyptus grandis]
XP_010051811.1	2.79266	0.464069	2.76e-06	1.2e-05	Up	haloacid dehalogenase-like hydrolase domain-containing protein 3 [Eucalyptus grandis]
XP_010051836.1	3.31413	0.707773	0.000102704	0.00030547	Up	probable glutathione S-transferase [Eucalyptus grandis]
XP_010051837.1	4.97884	0.30333	6.66e-15	4.23e-13	Up	glutathione transferase GST 23 [Eucalyptus grandis]
XP_010051851.1	3.20152	0.241043	7.91e-13	2.47e-11	Up	peroxisomal 2,4-dienoyl-CoA reductase [Eucalyptus grandis]
XP_010051952.1	1.16553	0.115789	2.81e-10	4.08e-09	Up	ferredoxin--NADP reductase, root isozyme, chloroplastic isoform X1 [Eucalyptus grandis]
XP_010051962.1	1.53096	0.189722	2.01e-08	1.57e-07	Up	LOW QUALITY PROTEIN: DNA-damage-repair/toleration protein DRT111, chloroplastic [Eucalyptus grandis]
XP_010051970.1	1.3971	0.415325	0.00247996	0.00532181	Up	proteasome subunit beta type-2-A [Eucalyptus grandis]
XP_010052005.1	1.44201	0.403287	0.00152735	0.00343506	Up	chaperone protein dnaJ 50 [Eucalyptus grandis]
XP_010052033.1	1.6147	0.24646	1.37e-06	6.45e-06	Up	putative hydrolase C777.06c isoform X1 [Eucalyptus grandis]
XP_010052041.1	3.38767	0.331986	2.13e-10	3.18e-09	Up	endoplasmic reticulum oxidoreductin-1 [Eucalyptus grandis]
XP_010052056.1	1.05738	0.329631	0.00364592	0.00746402	Up	calcyclin-binding protein [Eucalyptus grandis]
XP_010052079.1	2.59695	0.192473	5.59e-13	1.87e-11	Up	long chain base biosynthesis protein 1 [Eucalyptus grandis]
XP_010052119.1	1.72138	0.307173	1.24e-05	4.59e-05	Up	ribosomal RNA small subunit methyltransferase NEP1 [Eucalyptus grandis]
XP_010052175.1	1.85966	0.589615	0.00415825	0.00836151	Up	ras-related protein RABA1c isoform X1 [Eucalyptus grandis]
XP_010052217.1	2.19309	0.42163	2.21e-05	7.74e-05	Up	pyruvate decarboxylase 1 [Eucalyptus grandis]
XP_010052223.1	2.63538	0.131646	0	0	Up	probable aminotransferase TAT2 [Eucalyptus grandis]
XP_010052239.1	1.89759	0.226082	9.69e-09	8.34e-08	Up	apoptosis inhibitor 5-like protein API5 isoform X1 [Eucalyptus grandis]
XP_010052253.1	1.88793	0.461345	0.000521174	0.00130093	Up	OPA3-like protein [Eucalyptus grandis]
XP_010052261.1	1.74326	0.248026	2.88e-07	1.61e-06	Up	glutaredoxin-C9 [Eucalyptus grandis]
XP_010052307.1	1.6054	0.500462	0.00364525	0.00746402	Up	NADH-ubiquinone oxidoreductase 20.9 kDa subunit [Eucalyptus grandis]
XP_010052352.1	6.64848	0.259738	0	0	Up	polyphenol oxidase, chloroplastic [Eucalyptus grandis]
XP_010052372.1	1.834	0.206226	3.24e-09	3.31e-08	Up	uncharacterized protein LOC104441066 [Eucalyptus grandis]
XP_010052419.1	1.88368	0.238607	1.02e-07	6.52e-07	Up	nitric oxide synthase-interacting protein [Eucalyptus grandis]
XP_010052424.1	1.29591	0.263191	4.54e-05	0.000146573	Up	transcription factor VOZ1 isoform X1 [Eucalyptus grandis]
XP_010052463.1	2.8752	0.593191	7.64e-05	0.000234484	Up	anthocyanidin reductase [Eucalyptus grandis]
XP_010052473.1	1.17056	0.399595	0.00715039	0.0135654	Up	probable NAD(P)H dehydrogenase (quinone) FQR1-like 1 isoform X2 [Eucalyptus grandis]
XP_010052484.1	2.20541	0.416932	2.28e-05	7.94e-05	Up	receptor-like serine/threonine-protein kinase SD1-8 isoform X1 [Eucalyptus grandis]
XP_010052498.1	1.54954	0.243382	1.15e-06	5.52e-06	Up	ATP-dependent 6-phosphofructokinase 2 [Eucalyptus grandis]
XP_010052530.1	1.79568	0.266339	4.58e-07	2.43e-06	Up	monothiol glutaredoxin-S15, mitochondrial isoform X2 [Eucalyptus grandis]
XP_010052547.1	2.36448	0.514154	0.000126528	0.000367547	Up	cannabidiolic acid synthase-like 2 [Eucalyptus grandis]
XP_010052577.1	2.78642	0.368803	6.56e-08	4.44e-07	Up	beta-amyrin 28-oxidase [Eucalyptus grandis]
XP_010052625.1	1.3294	0.134296	3.93e-10	5.4e-09	Up	mediator of RNA polymerase II transcription subunit 25 isoform X1 [Eucalyptus grandis]
XP_010052686.1	1.56841	0.244023	9.92e-07	4.84e-06	Up	UTP--glucose-1-phosphate uridylyltransferase isoform X2 [Eucalyptus grandis]
XP_010052712.1	1.98667	0.1902	1.32e-10	2.09e-09	Up	WD-40 repeat-containing protein MSI1 [Eucalyptus grandis]
XP_010052755.1	1.78517	0.723952	0.022364	0.0374557	Up	uncharacterized protein LOC104441335 [Eucalyptus grandis]
XP_010052767.1	1.44787	0.332943	0.000201529	0.000558229	Up	protein ELC-like [Eucalyptus grandis]
XP_010052781.1	1.3208	0.247964	0.000180358	0.000506326	Up	nucleolin [Eucalyptus grandis]
XP_010052795.1	1.13208	0.356563	0.00395059	0.00798406	Up	protein mago nashi homolog [Eucalyptus grandis]
XP_010052823.1	1.60455	0.120654	7.7e-13	2.46e-11	Up	aspartate aminotransferase, mitochondrial [Eucalyptus grandis]
XP_010052826.1	3.19763	0.420077	5.75e-08	3.95e-07	Up	adenosine deaminase-like protein [Eucalyptus grandis]
XP_010052832.1	1.3282	0.281979	7.9e-05	0.000241455	Up	polyadenylate-binding protein RBP45 isoform X1 [Eucalyptus grandis]
XP_010052865.1	1.07697	0.201213	1.5e-05	5.46e-05	Up	adenylosuccinate synthetase 2, chloroplastic [Eucalyptus grandis]
XP_010052866.1	1.27306	0.158321	1.55e-07	9.34e-07	Up	uncharacterized protein LOC104441417 isoform X1 [Eucalyptus grandis]
XP_010052928.1	1.5729	0.17554	2.8e-09	2.91e-08	Up	ER membrane protein complex subunit 3 [Eucalyptus grandis]
XP_010052934.1	1.17757	0.409749	0.00815787	0.0152376	Up	circumsporozoite protein [Eucalyptus grandis]
XP_010052941.1	1.28876	0.405488	0.00391869	0.00792575	Up	ras-related protein RABA5a [Eucalyptus grandis]
XP_010052980.1	1.35563	0.25741	1.87e-05	6.68e-05	Up	uncharacterized protein LOC104441528 [Eucalyptus grandis]
XP_010052981.1	1.03864	0.177152	4.08e-06	1.7e-05	Up	probable mitochondrial import inner membrane translocase subunit TIM21 isoform X1 [Eucalyptus grandis]
XP_010053000.1	2.99332	0.698272	0.000275529	0.000735782	Up	pathogenesis-related protein 1 [Eucalyptus grandis]
XP_010053079.1	1.45097	0.244887	3.49e-06	1.48e-05	Up	UPF0160 protein [Eucalyptus grandis]
XP_010053081.1	1.19885	0.412367	0.00753711	0.0142161	Up	acetate/butyrate--CoA ligase AAE7, peroxisomal [Eucalyptus grandis]
XP_010053082.1	1.91365	0.219747	6.81e-09	6.2e-08	Up	N6-adenosine-methyltransferase MT-A70-like [Eucalyptus grandis]
XP_010053084.1	1.38979	0.190303	1.19e-07	7.47e-07	Up	plant UBX domain-containing protein 10 [Eucalyptus grandis]
XP_010053108.1	1.01058	0.120922	1.05e-08	8.89e-08	Up	protein SEH1 [Eucalyptus grandis]
XP_010053197.1	1.82515	0.154339	9.83e-12	2.1e-10	Up	uncharacterized protein LOC104441705 [Eucalyptus grandis]
XP_010053203.1	1.02035	0.274276	0.00135224	0.00307445	Up	late embryogenesis abundant protein At1g64065 [Eucalyptus grandis]
XP_010053204.1	2.39558	0.178365	6.19e-13	2.03e-11	Up	protein SGT1 homolog isoform X1 [Eucalyptus grandis]
XP_010053268.1	2.06304	0.225627	2.74e-09	2.86e-08	Up	AT-hook motif nuclear-localized protein 5 [Eucalyptus grandis]
XP_010053299.1	5.97496	0.888295	7.33e-07	3.7e-06	Up	salutaridine reductase-like [Eucalyptus grandis]
XP_010053325.1	1.70331	0.114814	6.73e-14	3.02e-12	Up	replication factor C subunit 2 [Eucalyptus grandis]
XP_010053338.1	1.87392	0.211293	3.41e-09	3.45e-08	Up	uncharacterized protein LOC104441803 isoform X1 [Eucalyptus grandis]
XP_010053352.1	3.16703	0.293722	6.86e-11	1.2e-09	Up	hydroxymethylglutaryl-CoA synthase [Eucalyptus grandis]
XP_010053365.1	3.9104	0.294967	8.25e-13	2.53e-11	Up	leucoanthocyanidin dioxygenase [Eucalyptus grandis]
XP_010053383.1	1.42641	0.287855	4.66e-05	0.000149865	Up	protein MEI2-like 2 [Eucalyptus grandis]
XP_010053393.1	2.04528	0.277143	1.28e-07	7.94e-07	Up	AT-hook motif nuclear-localized protein 1 [Eucalyptus grandis]
XP_010053471.1	1.30035	0.502706	0.0164929	0.0285074	Up	small heat shock protein, chloroplastic isoform X2 [Eucalyptus grandis]
XP_010053487.1	1.58538	0.432564	0.00323598	0.00673612	Up	uncharacterized protein LOC104441923 isoform X1 [Eucalyptus grandis]
XP_010053563.1	1.98677	0.332509	5.16e-06	2.1e-05	Up	uncharacterized protein LOC104441980 [Eucalyptus grandis]
XP_010053564.1	3.73749	0.358641	1.57e-09	1.74e-08	Up	haloacid dehalogenase-like hydrolase domain-containing protein Sgpp [Eucalyptus grandis]
XP_010053566.1	1.88661	0.137736	4.01e-13	1.41e-11	Up	phosphoacetylglucosamine mutase [Eucalyptus grandis]
XP_010053567.1	1.39374	0.417727	0.00346794	0.0071503	Up	probable methyltransferase PMT14 [Eucalyptus grandis]
XP_010053582.1	1.21517	0.209675	4.84e-06	1.99e-05	Up	pyruvate kinase isozyme G, chloroplastic [Eucalyptus grandis]
XP_010053597.1	2.05979	0.201079	4.84e-10	6.44e-09	Up	plant intracellular Ras-group-related LRR protein 5 [Eucalyptus grandis]
XP_010053605.1	1.36391	0.110171	3.67e-12	9.18e-11	Up	acetylornithine deacetylase [Eucalyptus grandis]
XP_010053611.1	1.91111	0.157411	5.59e-12	1.3e-10	Up	probable ADP-ribosylation factor GTPase-activating protein AGD8 isoform X1 [Eucalyptus grandis]
XP_010053686.1	2.15736	0.733822	0.00697299	0.0132773	Up	DEAD-box ATP-dependent RNA helicase 8 [Eucalyptus grandis]
XP_010053753.1	1.61248	0.21145	5.56e-08	3.85e-07	Up	CAAX prenyl protease 1 homolog [Eucalyptus grandis]
XP_010053774.1	1.18644	0.367792	0.00348771	0.00718822	Up	LOW QUALITY PROTEIN: conserved oligomeric Golgi complex subunit 5 [Eucalyptus grandis]
XP_010053790.1	1.52116	0.293539	2.33e-05	8.08e-05	Up	mitochondrial adenine nucleotide transporter ADNT1 [Eucalyptus grandis]
XP_010053796.1	1.04692	0.400863	0.0155971	0.0270905	Up	hydroquinone glucosyltransferase [Eucalyptus grandis]
XP_010053797.1	1.84033	0.250248	1.05e-07	6.7e-07	Up	hydroquinone glucosyltransferase [Eucalyptus grandis]
XP_010053832.1	1.02242	0.223602	0.00011285	0.00033185	Up	aspartyl protease family protein 2 [Eucalyptus grandis]
XP_010053886.1	1.62273	0.273249	2.72e-05	9.26e-05	Up	tRNA (guanine-N(7)-)-methyltransferase [Eucalyptus grandis]
XP_010053906.1	1.85075	0.150882	4.48e-12	1.09e-10	Up	transketolase, chloroplastic [Eucalyptus grandis]
XP_010053912.1	2.06238	0.468121	0.000188287	0.000526029	Up	Golgi SNAP receptor complex member 1-2 isoform X1 [Eucalyptus grandis]
XP_010053960.1	1.44191	0.237153	2.36e-06	1.04e-05	Up	elongation factor G-2, mitochondrial [Eucalyptus grandis]
XP_010053962.1	2.0227	0.216362	1.23e-09	1.41e-08	Up	switch-associated protein 70 isoform X2 [Eucalyptus grandis]
XP_010053963.1	1.14835	0.178044	9.38e-07	4.61e-06	Up	nuclear pore complex protein NUP62 [Eucalyptus grandis]
XP_010053967.1	1.00075	0.367279	0.0126925	0.0225806	Up	probably inactive leucine-rich repeat receptor-like protein kinase At5g48380 [Eucalyptus grandis]
XP_010054005.1	1.29148	0.372652	0.00200562	0.00438187	Up	conserved oligomeric Golgi complex subunit 6 [Eucalyptus grandis]
XP_010054013.1	1.02079	0.121867	1.01e-08	8.61e-08	Up	ABC transporter E family member 2 [Eucalyptus grandis]
XP_010054043.1	1.2049	0.13872	2.4e-05	8.32e-05	Up	probable polyamine transporter At1g31830 isoform X1 [Eucalyptus grandis]
XP_010054045.1	1.04774	0.282538	0.00109726	0.00253912	Up	probable ribosomal protein S11, mitochondrial isoform X1 [Eucalyptus grandis]
XP_010054047.1	1.57198	0.253698	1.76e-06	8.12e-06	Up	beta-amyrin synthase [Eucalyptus grandis]
XP_010054068.1	1.82616	0.162562	2.92e-11	5.56e-10	Up	WD repeat-containing protein 26 [Eucalyptus grandis]
XP_010054074.1	1.22177	0.421078	0.0076398	0.0143785	Up	MOB kinase activator-like 1A [Eucalyptus grandis]
XP_010054210.1	1.39931	0.415636	0.00278399	0.00589911	Up	protein DETOXIFICATION 41-like [Eucalyptus grandis]
XP_010054451.1	1.13521	0.284818	0.000866906	0.00206391	Up	pentatricopeptide repeat-containing protein At3g13160, mitochondrial [Eucalyptus grandis]
XP_010054511.1	2.91792	0.441919	6.44e-07	3.29e-06	Up	short-chain type dehydrogenase/reductase [Eucalyptus grandis]
XP_010054593.1	2.24078	0.231439	6.13e-10	7.87e-09	Up	pyruvate decarboxylase 1 [Eucalyptus grandis]
XP_010054649.1	1.12072	0.155483	1.49e-07	9.05e-07	Up	eukaryotic translation initiation factor NCBP [Eucalyptus grandis]
XP_010054885.1	1.75439	0.5292	0.00279824	0.00592207	Up	uncharacterized protein LOC104443246 [Eucalyptus grandis]
XP_010054915.1	1.25614	0.164306	5.32e-08	3.69e-07	Up	beta-amylase 8 [Eucalyptus grandis]
XP_010054920.1	1.86572	0.40556	0.00015476	0.000440405	Up	replication factor C subunit 3 [Eucalyptus grandis]
XP_010054981.1	1.2687	0.260816	5.3e-05	0.000168902	Up	calcium-transporting ATPase, endoplasmic reticulum-type [Eucalyptus grandis]
XP_010055082.1	2.04514	0.430907	0.000123483	0.000360269	Up	FK506-binding protein 4 isoform X1 [Eucalyptus grandis]
XP_010055085.1	2.04823	0.384181	1.58e-05	5.73e-05	Up	uncharacterized protein LOC104443412 [Eucalyptus grandis]
XP_010055091.1	1.22259	0.397899	0.00506805	0.00997125	Up	probable polygalacturonase isoform X1 [Eucalyptus grandis]
XP_010055093.1	6.02703	0.907362	7.18e-07	3.63e-06	Up	probable polygalacturonase [Eucalyptus grandis]
XP_010055139.1	2.18055	0.194135	1.45e-09	1.63e-08	Up	acyl-coenzyme A thioesterase 8 [Eucalyptus grandis]
XP_010055172.1	1.67198	0.388998	0.000291237	0.000773334	Up	pre-mRNA cleavage factor Im 25 kDa subunit 2 isoform X1 [Eucalyptus grandis]
XP_010055216.1	1.13434	0.289968	0.000864318	0.00205869	Up	acyl-coenzyme A thioesterase 13 [Eucalyptus grandis]
XP_010055248.1	1.47832	0.524731	0.0155376	0.0270233	Up	bZIP transcription factor 16 [Eucalyptus grandis]
XP_010055322.1	1.10418	0.274157	0.000461574	0.00116559	Up	mitochondrial carnitine/acylcarnitine carrier-like protein [Eucalyptus grandis]
XP_010055383.1	1.0635	0.137488	4.32e-08	3.05e-07	Up	regulator of nonsense transcripts 1 homolog [Eucalyptus grandis]
XP_010055428.1	1.19672	0.301969	0.000659956	0.00161027	Up	vesicle-associated protein 2-1 [Eucalyptus grandis]
XP_010055494.1	2.14521	0.3312	4.57e-05	0.000147347	Up	uncharacterized protein LOC104443685 [Eucalyptus grandis]
XP_010055498.1	2.00912	0.347713	6.92e-06	2.71e-05	Up	uncharacterized protein LOC104443686 isoform X1 [Eucalyptus grandis]
XP_010055502.1	1.23739	0.298785	0.00039576	0.00101266	Up	vesicle-associated protein 1-1 isoform X1 [Eucalyptus grandis]
XP_010055507.1	1.30057	0.228164	6.17e-06	2.44e-05	Up	uncharacterized protein LOC104443696 [Eucalyptus grandis]
XP_010055509.1	2.71124	0.258022	1.17e-10	1.88e-09	Up	L-lactate dehydrogenase A [Eucalyptus grandis]
XP_010055554.1	1.17323	0.234406	3.68e-05	0.000121708	Up	ATP-dependent Clp protease proteolytic subunit-related protein 2, chloroplastic [Eucalyptus grandis]
XP_010055555.1	1.40782	0.39912	0.00164858	0.00367434	Up	AT-hook motif nuclear-localized protein 1 [Eucalyptus grandis]
XP_010055622.1	4.03357	0.217397	4.44e-16	4.13e-14	Up	oxalate--CoA ligase [Eucalyptus grandis]
XP_010055655.1	1.05619	0.146614	1.5e-07	9.12e-07	Up	uncharacterized protein LOC104443819 [Eucalyptus grandis]
XP_010055667.1	1.94222	0.43639	0.000200657	0.000556108	Up	ubiquitin-conjugating enzyme E2 4 [Eucalyptus grandis]
XP_010055754.1	1.50928	0.103703	1.03e-13	4.38e-12	Up	serine carboxypeptidase-like 45 [Eucalyptus grandis]
XP_010055874.1	1.30904	0.335882	0.00064464	0.00157808	Up	UDP-glucose 4-epimerase GEPI48 [Eucalyptus grandis]
XP_010055875.1	1.08498	0.143674	6.62e-08	4.47e-07	Up	dynamin-related protein 5A [Eucalyptus grandis]
XP_010055921.1	1.1501	0.384121	0.00612402	0.0118252	Up	DNA gyrase subunit B, chloroplastic/mitochondrial [Eucalyptus grandis]
XP_010055972.1	1.48388	0.183378	1.91e-08	1.5e-07	Up	transcription factor TGA2.3 [Eucalyptus grandis]
XP_010056070.1	2.94684	0.316804	2.27e-07	1.31e-06	Up	probable cinnamyl alcohol dehydrogenase 1 isoform X1 [Eucalyptus grandis]
XP_010056083.1	2.23651	0.399376	7.96e-06	3.08e-05	Up	probable cinnamyl alcohol dehydrogenase 1 [Eucalyptus grandis]
XP_010056104.1	2.99455	0.47999	5.43e-06	2.19e-05	Up	probable methyltransferase PMT18 [Eucalyptus grandis]
XP_010056185.1	1.66736	0.50428	0.00417184	0.00838236	Up	protein ENHANCED DISEASE RESISTANCE 2 isoform X1 [Eucalyptus grandis]
XP_010056197.1	2.84953	0.303538	1.13e-09	1.32e-08	Up	isoflavone reductase homolog [Eucalyptus grandis]
XP_010056201.1	2.26738	0.890153	0.0202185	0.0341408	Up	isoflavone reductase homolog [Eucalyptus grandis]
XP_010056226.1	1.8421	0.204722	2.58e-09	2.71e-08	Up	26S proteasome non-ATPase regulatory subunit 13 homolog B [Eucalyptus grandis]
XP_010056231.1	2.09961	0.331876	1.27e-06	6.04e-06	Up	phosphomevalonate kinase [Eucalyptus grandis]
XP_010056254.1	2.46668	0.183568	2.24e-12	6.13e-11	Up	UPF0481 protein At3g47200 [Eucalyptus grandis]
XP_010056321.1	3.53628	0.252256	2.39e-13	9.16e-12	Up	vestitone reductase [Eucalyptus grandis]
XP_010056334.1	1.51254	0.3318	0.000117001	0.000343089	Up	methionine aminopeptidase 1A [Eucalyptus grandis]
XP_010056411.1	2.22669	0.29413	8.26e-08	5.44e-07	Up	uncharacterized protein LOC104444439 [Eucalyptus grandis]
XP_010056425.1	2.13132	0.533717	0.000503966	0.00126344	Up	CCR4-NOT transcription complex subunit 1 isoform X1 [Eucalyptus grandis]
XP_010056445.1	1.24831	0.122046	2.03e-10	3.05e-09	Up	KH domain-containing protein HEN4 isoform X1 [Eucalyptus grandis]
XP_010056468.1	1.67607	0.505988	0.00281708	0.00595709	Up	ATP synthase subunit delta', mitochondrial [Eucalyptus grandis]
XP_010056469.1	1.4004	0.503375	0.0101278	0.0184535	Up	ATP synthase subunit delta', mitochondrial [Eucalyptus grandis]
XP_010056478.1	2.01099	0.291503	3.13e-07	1.74e-06	Up	protein EARLY RESPONSIVE TO DEHYDRATION 15 isoform X1 [Eucalyptus grandis]
XP_010056489.1	2.07004	0.261766	9.91e-08	6.4e-07	Up	cytochrome c oxidase assembly protein COX19 [Eucalyptus grandis]
XP_010056492.1	1.86083	0.122068	3.64e-14	1.82e-12	Up	ribose-phosphate pyrophosphokinase 1 [Eucalyptus grandis]
XP_010056500.1	1.01915	0.330667	0.0049527	0.00978129	Up	3-hydroxyisobutyryl-CoA hydrolase 1 isoform X3 [Eucalyptus grandis]
XP_010056507.1	1.84173	0.128049	1.35e-13	5.53e-12	Up	3-hydroxyisobutyryl-CoA hydrolase 1 isoform X1 [Eucalyptus grandis]
XP_010056531.1	1.62041	0.200816	2.01e-08	1.57e-07	Up	suppressor of mec-8 and unc-52 protein homolog 1 [Eucalyptus grandis]
XP_010056645.1	1.37305	0.409846	0.00256575	0.00548379	Up	ras-related protein RABF2b [Eucalyptus grandis]
XP_010056683.1	1.46896	0.187581	3.46e-08	2.51e-07	Up	glucan endo-1,3-beta-glucosidase, basic isoform-like [Eucalyptus grandis]
XP_010056748.1	7.25019	0.636675	1.9e-10	2.88e-09	Up	zeatin O-glucosyltransferase [Eucalyptus grandis]
XP_010056860.1	1.51023	0.178267	8.14e-09	7.18e-08	Up	uncharacterized protein LOC104444809 isoform X1 [Eucalyptus grandis]
XP_010056873.1	1.41626	0.420449	0.00290524	0.00611618	Up	prolyl 4-hydroxylase 1 [Eucalyptus grandis]
XP_010056874.1	1.21266	0.338335	0.0014286	0.00323253	Up	DNA-binding protein DDB_G0278111 [Eucalyptus grandis]
XP_010056890.1	3.50317	0.217527	5.11e-14	2.35e-12	Up	uncharacterized protein LOC104444833 [Eucalyptus grandis]
XP_010056895.1	1.15596	0.188695	2.5e-06	1.1e-05	Up	transcription initiation factor IIB-2 [Eucalyptus grandis]
XP_010056899.1	1.32605	0.213122	9.29e-06	3.55e-05	Up	peroxisomal (S)-2-hydroxy-acid oxidase isoform X1 [Eucalyptus grandis]
XP_010056908.1	1.77627	0.270509	1.67e-06	7.74e-06	Up	KH domain-containing protein At4g18375 [Eucalyptus grandis]
XP_010056940.1	1.4573	0.166131	5.95e-09	5.49e-08	Up	solanesyl diphosphate synthase 3, chloroplastic/mitochondrial [Eucalyptus grandis]
XP_010057050.1	2.57789	0.347978	1.2e-07	7.51e-07	Up	ras-related protein RABA1f [Eucalyptus grandis]
XP_010057056.2	1.96426	0.226389	7.28e-09	6.57e-08	Up	D-tyrosyl-tRNA(Tyr) deacylase [Eucalyptus grandis]
XP_010057117.1	1.59664	0.334021	8.99e-05	0.000270823	Up	SAP30-binding protein isoform X1 [Eucalyptus grandis]
XP_010057171.1	1.70287	0.23776	1.66e-07	9.93e-07	Up	cyclic phosphodiesterase [Eucalyptus grandis]
XP_010057181.1	1.74163	0.326471	1.57e-05	5.68e-05	Up	uncharacterized protein LOC104445070 [Eucalyptus grandis]
XP_010057243.2	1.43169	0.150912	9.18e-10	1.12e-08	Up	scopoletin glucosyltransferase [Eucalyptus grandis]
XP_010057244.1	2.17232	0.21342	5.47e-10	7.15e-09	Up	scopoletin glucosyltransferase [Eucalyptus grandis]
XP_010057258.1	1.14092	0.131743	7.54e-09	6.77e-08	Up	protein unc-50 homolog [Eucalyptus grandis]
XP_010057349.1	3.52601	0.571435	1.88e-06	8.52e-06	Up	guanylate kinase 1 [Eucalyptus grandis]
XP_010057381.1	2.14118	0.20756	0.00194286	0.00425906	Up	G-type lectin S-receptor-like serine/threonine-protein kinase SD3-1 [Eucalyptus grandis]
XP_010057454.1	1.36046	0.205582	8.18e-06	3.15e-05	Up	RNA polymerase II C-terminal domain phosphatase-like 1 [Eucalyptus grandis]
XP_010057609.1	1.71034	0.176247	3.27e-09	3.33e-08	Up	mediator of RNA polymerase II transcription subunit 15a-like isoform X4 [Eucalyptus grandis]
XP_010057660.1	1.04159	0.134273	4.1e-08	2.92e-07	Up	probable trans-2-enoyl-CoA reductase, mitochondrial isoform X1 [Eucalyptus grandis]
XP_010057687.1	1.33589	0.213014	1.46e-06	6.84e-06	Up	uncharacterized protein LOC104445478 isoform X1 [Eucalyptus grandis]
XP_010057692.1	1.54799	0.190785	1.81e-08	1.44e-07	Up	pentatricopeptide repeat-containing protein At1g55890, mitochondrial [Eucalyptus grandis]
XP_010057715.1	2.00163	0.380342	2.44e-05	8.42e-05	Up	geraniol 8-hydroxylase [Eucalyptus grandis]
XP_010057727.1	1.31718	0.182927	1.52e-07	9.14e-07	Up	ras-related protein RABA4d [Eucalyptus grandis]
XP_010057769.1	1.61909	0.137816	1.13e-11	2.37e-10	Up	farnesyl pyrophosphate synthase 1 isoform X1 [Eucalyptus grandis]
XP_010057821.1	1.38261	0.188553	1.85e-07	1.09e-06	Up	heterogeneous nuclear ribonucleoprotein 1 [Eucalyptus grandis]
XP_010057839.1	2.02227	0.676738	0.00621078	0.011975	Up	cysteine proteinase inhibitor 5 [Eucalyptus grandis]
XP_010057883.1	1.7827	0.0640562	0	0	Up	pyrophosphate--fructose 6-phosphate 1-phosphotransferase subunit beta [Eucalyptus grandis]
XP_010057943.1	1.09846	0.0541409	0	0	Up	pentatricopeptide repeat-containing protein At1g61870, mitochondrial [Eucalyptus grandis]
XP_010057953.1	1.46566	0.562841	0.0199378	0.0337509	Up	FT-interacting protein 1 [Eucalyptus grandis]
XP_010057975.1	1.387	0.215804	9.93e-07	4.84e-06	Up	probable dolichyl-diphosphooligosaccharide--protein glycosyltransferase subunit 3B [Eucalyptus grandis]
XP_010057978.1	2.31249	0.227154	3.46e-10	4.86e-09	Up	cysteine-rich receptor-like protein kinase 25 [Eucalyptus grandis]
XP_010058021.1	1.9513	0.205537	9.05e-10	1.11e-08	Up	glycine cleavage system H protein 2, mitochondrial [Eucalyptus grandis]
XP_010058049.1	2.55156	0.195367	1.15e-12	3.34e-11	Up	uncharacterized protein LOC104445821 [Eucalyptus grandis]
XP_010058355.1	2.90603	0.309311	3.71e-09	3.72e-08	Up	dirigent protein 22 [Eucalyptus grandis]
XP_010058534.1	1.11033	0.335528	0.00414679	0.00834492	Up	eukaryotic translation initiation factor 3 subunit C [Eucalyptus grandis]
XP_010058689.1	1.11667	0.26514	0.000287235	0.000764296	Up	D-lactate dehydrogenase [cytochrome], mitochondrial [Eucalyptus grandis]
XP_010058869.1	2.39514	0.28906	1.23e-08	1.02e-07	Up	pectinesterase-like [Eucalyptus grandis]
XP_010059374.1	4.25491	0.114255	0	0	Up	secoisolariciresinol dehydrogenase [Eucalyptus grandis]
XP_010059468.1	2.25481	0.304265	9.21e-08	6e-07	Up	mRNA-decapping enzyme-like protein isoform X1 [Eucalyptus grandis]
XP_010059511.1	1.63921	0.345157	0.000108596	0.000321339	Up	WD repeat-containing protein LWD2 [Eucalyptus grandis]
XP_010059695.1	1.61634	0.16216	3.42e-10	4.83e-09	Up	quinone oxidoreductase PIG3 [Eucalyptus grandis]
XP_010059773.1	5.50817	1.03285	2.05e-05	7.24e-05	Up	uncharacterized protein LOC104447762 [Eucalyptus grandis]
XP_010059887.1	2.94697	0.59517	4.7e-05	0.000151234	Up	isoflavone 3'-hydroxylase [Eucalyptus grandis]
XP_010059894.1	1.27467	0.343499	0.00115023	0.00265226	Up	mannose-P-dolichol utilization defect 1 protein homolog 2 [Eucalyptus grandis]
XP_010059907.2	4.04844	0.269616	1.06e-13	4.45e-12	Up	uncharacterized acetyltransferase At3g50280 [Eucalyptus grandis]
XP_010059916.1	4.19644	0.392009	1.28e-10	2.03e-09	Up	subtilisin-like protease SBT1.9 [Eucalyptus grandis]
XP_010059956.1	1.10212	0.172291	1.07e-06	5.17e-06	Up	plastidial pyruvate kinase 2 [Eucalyptus grandis]
XP_010060108.1	1.1468	0.364342	0.00467386	0.00929413	Up	GATA transcription factor 18 isoform X1 [Eucalyptus grandis]
XP_010060142.1	1.09189	0.326921	0.00263174	0.00561538	Up	tubulin alpha chain [Eucalyptus grandis]
XP_010060161.1	2.17931	0.51276	0.000357232	0.000923539	Up	protein DOWNSTREAM OF FLC [Eucalyptus grandis]
XP_010060169.1	1.05451	0.325097	0.00406898	0.00820102	Up	endoplasmic reticulum-Golgi intermediate compartment protein 3 [Eucalyptus grandis]
XP_010060235.2	1.14502	0.237155	0.000528919	0.001319	Up	serine/threonine-protein kinase/endoribonuclease IRE1a isoform X2 [Eucalyptus grandis]
XP_010060242.1	1.28339	0.21893	4.09e-06	1.7e-05	Up	heterogeneous nuclear ribonucleoprotein 1 isoform X1 [Eucalyptus grandis]
XP_010060247.1	2.05631	0.141803	1.12e-13	4.68e-12	Up	uncharacterized protein LOC104448160 [Eucalyptus grandis]
XP_010060278.1	2.2033	0.416264	2.6e-05	8.92e-05	Up	uncharacterized protein LOC104448183 [Eucalyptus grandis]
XP_010060296.1	1.26383	0.163237	1.01e-07	6.49e-07	Up	cell differentiation protein RCD1 homolog [Eucalyptus grandis]
XP_010060323.1	3.20587	0.402009	2.49e-08	1.9e-07	Up	putative lactoylglutathione lyase isoform X2 [Eucalyptus grandis]
XP_010060345.1	1.22992	0.361347	0.00224602	0.00486419	Up	protein translation factor SUI1 homolog 1 [Eucalyptus grandis]
XP_010060358.1	1.04385	0.438833	0.0260609	0.0429831	Up	heat shock 70 kDa protein 16 [Eucalyptus grandis]
XP_010060423.1	1.4412	0.182191	2.88e-08	2.14e-07	Up	electron transfer flavoprotein subunit alpha, mitochondrial isoform X1 [Eucalyptus grandis]
XP_010060536.1	1.77474	0.303086	4.16e-06	1.72e-05	Up	stem-specific protein TSJT1 [Eucalyptus grandis]
XP_010060582.1	1.46226	0.33836	0.000216164	0.000592769	Up	protein SRC2 homolog [Eucalyptus grandis]
XP_010060672.1	1.93013	0.156774	4.14e-12	1.03e-10	Up	UBP1-associated protein 2C [Eucalyptus grandis]
XP_010060705.1	1.47285	0.211635	2.7e-07	1.53e-06	Up	multiprotein-bridging factor 1b [Eucalyptus grandis]
XP_010060762.1	1.18476	0.511869	0.0295087	0.0481054	Up	zinc finger BED domain-containing protein RICESLEEPER 1-like [Eucalyptus grandis]
XP_010060763.1	2.57121	0.223889	7.86e-09	6.99e-08	Up	trifunctional UDP-glucose 4,6-dehydratase/UDP-4-keto-6-deoxy-D-glucose 3,5-epimerase/UDP-4-keto-L-rhamnose-reductase RHM1 [Eucalyptus grandis]
XP_010060782.1	5.83254	0.738836	2.99e-08	2.21e-07	Up	cytochrome P450 72A15 [Eucalyptus grandis]
XP_010060804.1	5.05316	0.869254	6.36e-06	2.51e-05	Up	glutathione S-transferase U25-like [Eucalyptus grandis]
XP_010060808.1	8.30116	0.827374	4.61e-10	6.2e-09	Up	probable glutathione S-transferase [Eucalyptus grandis]
XP_010060812.1	1.69318	0.209898	2.02e-08	1.58e-07	Up	probable glutathione S-transferase [Eucalyptus grandis]
XP_010060835.1	1.91225	0.231574	1.31e-08	1.08e-07	Up	beta-amyrin 28-oxidase [Eucalyptus grandis]
XP_010060839.1	2.52225	0.236882	1.14e-08	9.53e-08	Up	uncharacterized protein LOC104448670 [Eucalyptus grandis]
XP_010060919.1	1.39161	0.135607	1.9e-10	2.88e-09	Up	tripeptidyl-peptidase 2 isoform X1 [Eucalyptus grandis]
XP_010060924.1	2.52279	0.258346	7.8e-10	9.76e-09	Up	arabinosyltransferase RRA3 [Eucalyptus grandis]
XP_010060936.1	3.81264	0.391604	5.49e-10	7.15e-09	Up	deoxyuridine 5'-triphosphate nucleotidohydrolase [Eucalyptus grandis]
XP_010060937.1	1.43073	0.138911	1.76e-10	2.71e-09	Up	glucose-6-phosphate isomerase, cytosolic [Eucalyptus grandis]
XP_010060941.1	1.08088	0.318612	0.00534365	0.0104542	Up	glucan endo-1,3-beta-glucosidase 7 isoform X1 [Eucalyptus grandis]
XP_010060957.1	1.16836	0.143785	1.77e-08	1.41e-07	Up	pentatricopeptide repeat-containing protein At2g32630 [Eucalyptus grandis]
XP_010060970.1	5.24658	0.348281	4.75e-14	2.24e-12	Up	dihydroflavonol-4-reductase [Eucalyptus grandis]
XP_010061028.1	1.20227	0.352858	0.00360472	0.00740006	Up	zinc finger CCCH domain-containing protein 6 [Eucalyptus grandis]
XP_010061038.1	1.84112	0.39101	0.00010693	0.000316772	Up	ATP sulfurylase 2 [Eucalyptus grandis]
XP_010061039.1	1.85013	0.333573	1.42e-05	5.18e-05	Up	5'-3' exoribonuclease 3 isoform X1 [Eucalyptus grandis]
XP_010061089.1	2.3066	0.332961	2.92e-07	1.63e-06	Up	la-related protein 1B [Eucalyptus grandis]
XP_010061091.1	1.5314	0.201977	1.93e-07	1.13e-06	Up	probable cinnamyl alcohol dehydrogenase 6 [Eucalyptus grandis]
XP_010061114.1	1.74989	0.126717	3.34e-13	1.21e-11	Up	24-methylenesterol C-methyltransferase 2 [Eucalyptus grandis]
XP_010061135.1	2.03855	0.515187	0.000553367	0.00137077	Up	enoyl-CoA hydratase 2, peroxisomal [Eucalyptus grandis]
XP_010061199.1	1.70877	0.230777	9.35e-08	6.07e-07	Up	uncharacterized protein LOC104448943 [Eucalyptus grandis]
XP_010061220.1	2.13406	0.449561	9.74e-05	0.000291667	Up	AT-hook motif nuclear-localized protein 10 [Eucalyptus grandis]
XP_010061225.1	1.48787	0.330182	0.000134013	0.000387299	Up	AT-rich interactive domain-containing protein 6 [Eucalyptus grandis]
XP_010061228.1	4.26226	0.206784	0	0	Up	secoisolariciresinol dehydrogenase [Eucalyptus grandis]
XP_010061240.1	1.43157	0.161218	3.33e-09	3.39e-08	Up	pyrophosphate--fructose 6-phosphate 1-phosphotransferase subunit alpha [Eucalyptus grandis]
XP_010061253.1	1.28057	0.196711	8.09e-07	4.04e-06	Up	purple acid phosphatase [Eucalyptus grandis]
XP_010061286.1	1.55449	0.261418	6.67e-06	2.62e-05	Up	inositol-pentakisphosphate 2-kinase [Eucalyptus grandis]
XP_010061327.1	1.87731	0.301702	1.98e-06	8.89e-06	Up	uncharacterized protein LOC104449030 isoform X1 [Eucalyptus grandis]
XP_010061329.1	1.35068	0.335473	0.000565836	0.0013976	Up	uncharacterized protein LOC104449030 isoform X3 [Eucalyptus grandis]
XP_010061330.1	1.18243	0.0948543	3.16e-12	8.12e-11	Up	outer envelope pore protein 24, chloroplastic [Eucalyptus grandis]
XP_010061403.1	1.13031	0.330528	0.0021581	0.00468941	Up	proteasome activator subunit 4 [Eucalyptus grandis]
XP_010061430.1	1.99748	0.111352	1.93e-06	8.71e-06	Up	protein CWC15 homolog isoform X2 [Eucalyptus grandis]
XP_010061434.1	1.78703	0.250405	1.77e-07	1.05e-06	Up	ER membrane protein complex subunit 8/9 homolog [Eucalyptus grandis]
XP_010061466.1	1.26581	0.142571	3.34e-09	3.39e-08	Up	mitochondrial import inner membrane translocase subunit TIM50 [Eucalyptus grandis]
XP_010061548.1	1.29667	0.275935	0.000109414	0.000323254	Up	mechanosensitive ion channel protein 3, chloroplastic isoform X1 [Eucalyptus grandis]
XP_010061555.1	1.71244	0.455574	0.000917825	0.00217024	Up	uncharacterized protein LOC104449190 isoform X1 [Eucalyptus grandis]
XP_010061568.1	1.48478	0.330582	0.000139258	0.00040112	Up	protein odr-4 homolog [Eucalyptus grandis]
XP_010061590.2	1.15105	0.278266	0.000372961	0.000958568	Up	ABC transporter B family member 28 [Eucalyptus grandis]
XP_010061671.1	1.53995	0.224529	1.15e-06	5.52e-06	Up	A-kinase anchor protein 17A isoform X1 [Eucalyptus grandis]
XP_010061708.1	1.68866	0.446777	0.000870556	0.00207165	Up	MFP1 attachment factor 1-like [Eucalyptus grandis]
XP_010061739.1	2.25171	0.216525	9.72e-10	1.17e-08	Up	LOW QUALITY PROTEIN: uncharacterized protein LOC104449320 [Eucalyptus grandis]
XP_010061751.1	4.00811	0.776842	3.14e-05	0.000105358	Up	non-specific lipid-transfer protein-like 1 [Eucalyptus grandis]
XP_010061753.1	1.26136	0.0979767	1.57e-12	4.43e-11	Up	probable fructokinase-7 [Eucalyptus grandis]
XP_010061775.1	2.05071	0.154319	7.82e-13	2.46e-11	Up	polyadenylate-binding protein RBP47 [Eucalyptus grandis]
XP_010061812.1	1.9387	0.182511	9.35e-11	1.55e-09	Up	uncharacterized protein LOC104449378 [Eucalyptus grandis]
XP_010061924.1	1.14337	0.205478	8.72e-06	3.35e-05	Up	signal peptidase complex catalytic subunit SEC11A [Eucalyptus grandis]
XP_010061948.1	1.87823	0.149778	2.78e-12	7.38e-11	Up	caffeoylshikimate esterase [Eucalyptus grandis]
XP_010061952.1	1.34904	0.224167	0.00919475	0.0168955	Up	pleiotropic drug resistance protein 1 [Eucalyptus grandis]
XP_010061972.1	2.71366	0.189745	1.53e-13	6.23e-12	Up	protein CDI isoform X2 [Eucalyptus grandis]
XP_010061975.1	1.29758	0.21358	4.09e-06	1.7e-05	Up	ran-binding protein 10 isoform X1 [Eucalyptus grandis]
XP_010061978.1	2.05947	0.451278	0.000125968	0.000366695	Up	succinate dehydrogenase assembly factor 1, mitochondrial [Eucalyptus grandis]
XP_010062010.1	4.77251	0.249244	2.22e-16	2.75e-14	Up	isoliquiritigenin 2'-O-methyltransferase [Eucalyptus grandis]
XP_010062098.1	1.55734	0.265088	3.96e-06	1.66e-05	Up	polypyrimidine tract-binding protein homolog 3 [Eucalyptus grandis]
XP_010062122.1	1.87148	0.290569	9.6e-07	4.71e-06	Up	sm-like protein LSM3B [Eucalyptus grandis]
XP_010062133.1	1.59858	0.149613	8.29e-11	1.41e-09	Up	RNA-binding protein 2 [Eucalyptus grandis]
XP_010062165.1	4.74662	0.562171	1.2e-08	9.96e-08	Up	stearoyl-[acyl-carrier-protein] 9-desaturase 6, chloroplastic [Eucalyptus grandis]
XP_010062205.1	3.27192	0.429385	7.39e-08	4.92e-07	Up	non-specific lipid-transfer protein 2 [Eucalyptus grandis]
XP_010062232.1	1.648	0.0906585	1.55e-15	1.26e-13	Up	pyridoxal kinase [Eucalyptus grandis]
XP_010062236.1	2.1248	0.299837	1.99e-07	1.17e-06	Up	protease Do-like 7 isoform X1 [Eucalyptus grandis]
XP_010062249.1	1.1368	0.173616	7.37e-07	3.7e-06	Up	calcium-binding protein CML24 [Eucalyptus grandis]
XP_010062264.1	2.04466	0.191379	2.08e-08	1.62e-07	Up	glucan endo-1,3-beta-glucosidase 2 [Eucalyptus grandis]
XP_010062288.1	2.39034	0.184658	1.39e-12	3.98e-11	Up	centromere protein V [Eucalyptus grandis]
XP_010062317.1	1.14783	0.164479	2.58e-07	1.47e-06	Up	isocitrate dehydrogenase [NADP] [Eucalyptus grandis]
XP_010062321.1	1.50235	0.152923	1.07e-09	1.26e-08	Up	expansin-A13 [Eucalyptus grandis]
XP_010062335.1	1.05488	0.335286	0.00423814	0.0085057	Up	beta-catenin-like protein 1 isoform X1 [Eucalyptus grandis]
XP_010062363.1	1.22916	0.295535	0.00035223	0.000912954	Up	RNA-binding protein 7 isoform X1 [Eucalyptus grandis]
XP_010062368.1	1.2216	0.116064	1.13e-10	1.82e-09	Up	histidine--tRNA ligase, cytoplasmic isoform X1 [Eucalyptus grandis]
XP_010062369.1	1.36341	0.147297	1.49e-09	1.66e-08	Up	nuclear pore complex protein NUP50A [Eucalyptus grandis]
XP_010062373.1	1.58205	0.533674	0.00913183	0.0167917	Up	phospholipase SGR2 [Eucalyptus grandis]
XP_010062375.1	4.47906	0.201939	0	0	Up	12-oxophytodienoate reductase 2 [Eucalyptus grandis]
XP_010062395.1	1.80738	0.216929	1.11e-08	9.35e-08	Up	cytochrome c [Eucalyptus grandis]
XP_010062408.1	1.25645	0.429667	0.00762932	0.014364	Up	protein AIG1 [Eucalyptus grandis]
XP_010062434.1	1.05271	0.353838	0.00849311	0.0157757	Up	phosphoinositide phosphatase SAC1 isoform X1 [Eucalyptus grandis]
XP_010062486.1	1.08941	0.404541	0.0124597	0.0222199	Up	hydroxyphenylpyruvate reductase [Eucalyptus grandis]
XP_010062503.1	1.51735	0.158696	0.000211888	0.000582928	Up	uncharacterized protein LOC104449897 [Eucalyptus grandis]
XP_010062569.1	2.69775	0.562062	8.57e-05	0.000259519	Up	IAA-amino acid hydrolase ILR1-like 4 [Eucalyptus grandis]
XP_010062626.1	1.44125	0.166985	5.73e-09	5.35e-08	Up	transmembrane 9 superfamily member 7 [Eucalyptus grandis]
XP_010062630.1	1.43632	0.0850907	3.55e-15	2.46e-13	Up	chaperonin CPN60-like 2, mitochondrial [Eucalyptus grandis]
XP_010062667.1	2.23053	0.286017	8.99e-08	5.88e-07	Up	mitochondrial import inner membrane translocase subunit TIM23-2 [Eucalyptus grandis]
XP_010062685.1	1.26352	0.170537	9.24e-08	6.02e-07	Up	polyadenylate-binding protein-interacting protein 3 isoform X2 [Eucalyptus grandis]
XP_010062689.1	2.34282	0.195678	7.54e-12	1.66e-10	Up	GBF-interacting protein 1-like isoform X1 [Eucalyptus grandis]
XP_010062720.1	1.15132	0.305976	0.000908718	0.00214968	Up	nucleoside diphosphate kinase 1 [Eucalyptus grandis]
XP_010062737.2	2.12924	0.347331	3.6e-06	1.52e-05	Up	coiled-coil domain-containing protein 94 homolog [Eucalyptus grandis]
XP_010062772.1	1.12893	0.337848	0.00414063	0.00833896	Up	alpha,alpha-trehalose-phosphate synthase [UDP-forming] 1 [Eucalyptus grandis]
XP_010062810.1	1.23225	0.132122	1.28e-09	1.46e-08	Up	ubiquitin-conjugating enzyme E2 35 [Eucalyptus grandis]
XP_010062827.1	3.22545	0.526359	3.62e-06	1.52e-05	Up	ras-related protein RABA1b [Eucalyptus grandis]
XP_010062857.1	1.05461	0.173186	2.3e-06	1.02e-05	Up	uncharacterized protein LOC104450121 isoform X2 [Eucalyptus grandis]
XP_010062875.1	1.79116	0.201031	3.12e-09	3.2e-08	Up	pentatricopeptide repeat-containing protein At4g21705, mitochondrial [Eucalyptus grandis]
XP_010062999.1	1.40638	0.187637	7.55e-08	5.02e-07	Up	polyadenylate-binding protein RBP45C [Eucalyptus grandis]
XP_010063000.1	2.43544	0.259257	1.64e-09	1.8e-08	Up	uncharacterized protein LOC104450237 isoform X1 [Eucalyptus grandis]
XP_010063012.1	2.11845	0.390711	1.26e-05	4.65e-05	Up	uncharacterized protein LOC104450242 [Eucalyptus grandis]
XP_010063055.1	1.53265	0.210564	1.26e-07	7.85e-07	Up	serine/threonine-protein phosphatase PP-X isozyme 2 isoform X1 [Eucalyptus grandis]
XP_010063064.1	1.06153	0.292706	0.0012836	0.00293334	Up	cell division protein FtsZ homolog 1, chloroplastic [Eucalyptus grandis]
XP_010063100.2	1.53787	0.225534	3.8e-07	2.06e-06	Up	LOW QUALITY PROTEIN: prolyl endopeptidase [Eucalyptus grandis]
XP_010063121.1	1.09084	0.234741	9.3e-05	0.000279249	Up	WD repeat-containing protein DWA2 [Eucalyptus grandis]
XP_010063124.1	1.69123	0.355995	0.000122178	0.000357063	Up	uncharacterized protein LOC104450314 [Eucalyptus grandis]
XP_010063132.2	3.91666	0.435571	2.62e-09	2.74e-08	Up	LOW QUALITY PROTEIN: catalase isozyme 1-like [Eucalyptus grandis]
XP_010063141.1	4.73674	0.314127	4.66e-14	2.24e-12	Up	glucan endo-1,3-beta-D-glucosidase [Eucalyptus grandis]
XP_010063163.1	1.64022	0.33875	5.61e-05	0.00017789	Up	AT-hook motif nuclear-localized protein 10 [Eucalyptus grandis]
XP_010063173.1	1.08305	0.449684	0.0248395	0.0411163	Up	AT-hook motif nuclear-localized protein 25 isoform X2 [Eucalyptus grandis]
XP_010063177.1	3.84632	0.323249	8.61e-12	1.86e-10	Up	pyrophosphate--fructose 6-phosphate 1-phosphotransferase subunit alpha [Eucalyptus grandis]
XP_010063206.1	2.3201	0.705203	0.00334058	0.00693168	Up	WPP domain-interacting protein 1 [Eucalyptus grandis]
XP_010063225.1	1.11143	0.200229	9.03e-06	3.46e-05	Up	DNA damage-inducible protein 1 isoform X1 [Eucalyptus grandis]
XP_010063251.1	1.98511	0.281882	2.79e-07	1.57e-06	Up	GBF-interacting protein 1-like [Eucalyptus grandis]
XP_010063259.2	2.13616	0.583754	0.00130546	0.00297591	Up	NADH dehydrogenase [ubiquinone] iron-sulfur protein 6, mitochondrial [Eucalyptus grandis]
XP_010063271.1	1.3642	0.160532	7.68e-09	6.86e-08	Up	ATPase family AAA domain-containing protein 3 [Eucalyptus grandis]
XP_010063309.1	1.07751	0.166322	8.74e-07	4.32e-06	Up	ribonuclease P protein subunit p25-like protein [Eucalyptus grandis]
XP_010063310.1	1.09374	0.356352	0.00510932	0.0100373	Up	probable 26S proteasome non-ATPase regulatory subunit 3 [Eucalyptus grandis]
XP_010063313.1	1.27346	0.173462	1.08e-07	6.88e-07	Up	peptidyl-tRNA hydrolase 2, mitochondrial isoform X1 [Eucalyptus grandis]
XP_010063322.1	1.47966	0.490458	0.00579776	0.0112579	Up	serine hydroxymethyltransferase 7 [Eucalyptus grandis]
XP_010063390.1	1.04713	0.220208	7.03e-05	0.000218256	Up	small glutamine-rich tetratricopeptide repeat-containing protein [Eucalyptus grandis]
XP_010063418.1	1.20989	0.2109	5.62e-06	2.26e-05	Up	chalcone--flavonone isomerase isoform X1 [Eucalyptus grandis]
XP_010063438.1	1.68677	0.357166	8.41e-05	0.000255582	Up	uncharacterized protein LOC104450543 isoform X1 [Eucalyptus grandis]
XP_010063482.1	1.12853	0.251623	0.000141585	0.000406696	Up	zinc finger BED domain-containing protein DAYSLEEPER [Eucalyptus grandis]
XP_010063491.1	1.69046	0.272652	1.75e-06	8.05e-06	Up	uncharacterized protein LOC104450582 [Eucalyptus grandis]
XP_010063530.1	1.31326	0.212588	1.85e-06	8.41e-06	Up	protein TOPLESS isoform X1 [Eucalyptus grandis]
XP_010063543.1	1.00355	0.408075	0.0231595	0.0385893	Up	uncharacterized protein LOC104450612 [Eucalyptus grandis]
XP_010063548.1	1.00138	0.333632	0.00618419	0.0119325	Up	nuclear pore complex protein NUP96 [Eucalyptus grandis]
XP_010063572.1	1.207	0.389381	0.0173273	0.0297972	Up	ABC transporter C family member 13 isoform X1 [Eucalyptus grandis]
XP_010063595.1	2.23055	0.448699	4.02e-05	0.00013164	Up	protein BOLA4, chloroplastic/mitochondrial isoform X1 [Eucalyptus grandis]
XP_010063596.1	1.09243	0.191689	6.19e-06	2.45e-05	Up	shikimate O-hydroxycinnamoyltransferase [Eucalyptus grandis]
XP_010063634.1	1.03001	0.171556	2.86e-06	1.24e-05	Up	U2 small nuclear ribonucleoprotein B'' [Eucalyptus grandis]
XP_010063657.1	1.54467	0.284276	1.39e-05	5.1e-05	Up	mannosyl-oligosaccharide 1,2-alpha-mannosidase MNS1 [Eucalyptus grandis]
XP_010063661.1	1.45827	0.366323	0.000520443	0.00129973	Up	uncharacterized protein LOC104450690 [Eucalyptus grandis]
XP_010063672.1	1.41799	0.255575	1.41e-05	5.16e-05	Up	7-dehydrocholesterol reductase [Eucalyptus grandis]
XP_010063709.1	1.35595	0.286134	7.33e-05	0.000226732	Up	uncharacterized protein LOC104450729 isoform X1 [Eucalyptus grandis]
XP_010063723.1	1.47973	0.179643	1.37e-08	1.12e-07	Up	uncharacterized protein LOC104450737 [Eucalyptus grandis]
XP_010063729.1	1.36714	0.181689	7.05e-08	4.72e-07	Up	vacuolar protein sorting-associated protein 9A [Eucalyptus grandis]
XP_010063809.1	1.07426	0.226473	7.25e-05	0.000224477	Up	uncharacterized protein LOC104450807 [Eucalyptus grandis]
XP_010063840.1	1.4185	0.109484	2.52e-12	6.78e-11	Up	polypyrimidine tract-binding protein homolog 3 [Eucalyptus grandis]
XP_010063894.1	2.23899	0.289888	5.85e-08	4.02e-07	Up	transcriptional corepressor SEUSS [Eucalyptus grandis]
XP_010063908.1	1.68466	0.284275	2.13e-05	7.48e-05	Up	probable methyltransferase PMT25 [Eucalyptus grandis]
XP_010063937.1	1.55701	0.357158	0.000275077	0.000735313	Up	replication factor C subunit 2 [Eucalyptus grandis]
XP_010063944.1	2.07444	0.212419	5.16e-10	6.82e-09	Up	replication factor C subunit 3 [Eucalyptus grandis]
XP_010064000.1	1.15836	0.219072	2.29e-05	7.97e-05	Up	exosome complex component RRP41 homolog isoform X1 [Eucalyptus grandis]
XP_010064069.1	1.00608	0.169567	3.41e-06	1.45e-05	Up	DNA-directed RNA polymerases I and III subunit RPAC1 [Eucalyptus grandis]
XP_010064081.1	1.39842	0.268965	2.23e-05	7.77e-05	Up	peroxisomal 2,4-dienoyl-CoA reductase [Eucalyptus grandis]
XP_010064086.1	2.37394	0.148127	1.15e-14	6.83e-13	Up	glyceraldehyde-3-phosphate dehydrogenase GAPCP2, chloroplastic [Eucalyptus grandis]
XP_010064099.1	1.85826	0.481052	0.00172318	0.00382096	Up	protein strawberry notch [Eucalyptus grandis]
XP_010064111.1	1.45092	0.341264	0.00807945	0.0151076	Up	zinc finger CCCH domain-containing protein 37 isoform X1 [Eucalyptus grandis]
XP_010064551.1	1.15158	0.176462	7.78e-07	3.89e-06	Up	long chain acyl-CoA synthetase 6, peroxisomal [Eucalyptus grandis]
XP_010064573.1	2.09785	0.17686	9.21e-12	1.98e-10	Up	tRNA pseudouridine synthase A, mitochondrial [Eucalyptus grandis]
XP_010065294.2	2.02559	0.46261	0.000239266	0.000648938	Up	uncharacterized protein LOC104452537 [Eucalyptus grandis]
XP_010065341.1	2.12747	0.267921	2.69e-08	2.01e-07	Up	ATP phosphoribosyltransferase 1, chloroplastic isoform X4 [Eucalyptus grandis]
XP_010065378.1	1.75658	0.307131	6.82e-06	2.67e-05	Up	cleavage and polyadenylation specificity factor subunit 3-I isoform X2 [Eucalyptus grandis]
XP_010065379.1	1.94677	0.307585	1.53e-06	7.12e-06	Up	cleavage and polyadenylation specificity factor subunit 3-I [Eucalyptus grandis]
XP_010065433.1	2.58751	0.576944	0.000203858	0.00056348	Up	allene oxide synthase 3 [Eucalyptus grandis]
XP_010065451.1	1.01931	0.154412	6.46e-07	3.3e-06	Up	multiple organellar RNA editing factor 1, mitochondrial [Eucalyptus grandis]
XP_010065490.1	1.08534	0.106039	3.12e-10	4.44e-09	Up	vesicle-associated membrane protein 722 isoform X1 [Eucalyptus grandis]
XP_010065507.1	1.37224	0.297624	0.000102222	0.000304558	Up	pinin [Eucalyptus grandis]
XP_010065638.1	1.10623	0.329832	0.00274861	0.00583127	Up	septin and tuftelin-interacting protein 1 homolog 1 [Eucalyptus grandis]
XP_010065639.1	2.23159	0.224398	3.59e-10	4.99e-09	Up	uncharacterized protein LOC104452844 [Eucalyptus grandis]
XP_010065650.1	1.11265	0.317761	0.00175879	0.00388895	Up	conserved oligomeric Golgi complex subunit 1 [Eucalyptus grandis]
XP_010065719.1	2.44966	0.543376	0.00112868	0.00260372	Up	uncharacterized protein LOC104452917 [Eucalyptus grandis]
XP_010065742.1	2.85092	0.369507	4.52e-08	3.18e-07	Up	NADPH:quinone oxidoreductase [Eucalyptus grandis]
XP_010065814.1	1.56699	0.198827	3.08e-08	2.28e-07	Up	serine carboxypeptidase-like 18 [Eucalyptus grandis]
XP_010065863.1	1.33906	0.477576	0.00962194	0.0175873	Up	serine carboxypeptidase-like 18 [Eucalyptus grandis]
XP_010065959.1	1.47909	0.491291	0.00588608	0.0114081	Up	uncharacterized protein LOC104453135 [Eucalyptus grandis]
XP_010065961.1	2.06672	0.23942	5.71e-09	5.34e-08	Up	cinnamate beta-D-glucosyltransferase-like [Eucalyptus grandis]
XP_010065967.1	3.5975	0.340005	1.61e-10	2.5e-09	Up	probable cinnamyl alcohol dehydrogenase [Eucalyptus grandis]
XP_010065975.1	1.71551	0.198021	5.34e-09	5.04e-08	Up	DNA-directed RNA polymerases II, IV and V subunit 3 [Eucalyptus grandis]
XP_010066009.1	3.7777	0.398361	9.26e-10	1.12e-08	Up	caffeoyl-CoA O-methyltransferase 2 [Eucalyptus grandis]
XP_010066047.2	1.42111	0.133841	9.43e-11	1.56e-09	Up	polyadenylate-binding protein RBP47 [Eucalyptus grandis]
XP_010066050.1	2.7758	0.47534	4.33e-06	1.79e-05	Up	2-hydroxyisoflavanone dehydratase [Eucalyptus grandis]
XP_010066132.1	2.96032	0.371271	4.54e-08	3.19e-07	Up	bifunctional dihydrofolate reductase-thymidylate synthase [Eucalyptus grandis]
XP_010066186.1	1.39549	0.114404	5.05e-12	1.2e-10	Up	SUMO-activating enzyme subunit 2 [Eucalyptus grandis]
XP_010066189.1	1.11798	0.332212	0.00247144	0.00530599	Up	BEL1-like homeodomain protein 6 [Eucalyptus grandis]
XP_010066197.1	1.66381	0.28846	6.05e-06	2.4e-05	Up	probable cysteine protease RD19B [Eucalyptus grandis]
XP_010066198.1	1.72603	0.406969	0.000962874	0.00226032	Up	DNA replication licensing factor MCM4 [Eucalyptus grandis]
XP_010066199.1	1.38367	0.363192	0.000806283	0.00193463	Up	coatomer subunit alpha-1 [Eucalyptus grandis]
XP_010066209.1	1.37901	0.288028	6.46e-05	0.000202257	Up	squalene synthase [Eucalyptus grandis]
XP_010066233.1	1.53938	0.123366	3.09e-12	8.09e-11	Up	amidophosphoribosyltransferase, chloroplastic [Eucalyptus grandis]
XP_010066285.1	2.30504	0.74657	0.0114926	0.0207154	Up	uncharacterized protein LOC104453434 [Eucalyptus grandis]
XP_010066383.1	1.2865	0.252018	3.6e-05	0.00011938	Up	uncharacterized protein LOC104453509 isoform X1 [Eucalyptus grandis]
XP_010066468.1	1.00073	0.0740171	5.35e-13	1.79e-11	Up	uncharacterized protein LOC104453564 [Eucalyptus grandis]
XP_010066547.1	2.61972	0.166062	4.05e-13	1.42e-11	Up	methylenetetrahydrofolate reductase 2 [Eucalyptus grandis]
XP_010066558.1	1.13698	0.27538	0.000355701	0.000920117	Up	EKC/KEOPS complex subunit bud32 [Eucalyptus grandis]
XP_010066560.1	2.4558	0.328552	7.92e-08	5.25e-07	Up	probable S-adenosylmethionine-dependent methyltransferase At5g37990 [Eucalyptus grandis]
XP_010066562.1	1.88058	0.155899	6.42e-12	1.45e-10	Up	probable S-adenosylmethionine-dependent methyltransferase At5g38780 [Eucalyptus grandis]
XP_010066572.1	1.27721	0.125774	2.35e-10	3.46e-09	Up	nuclear pore complex protein NUP155 [Eucalyptus grandis]
XP_010066580.1	1.0337	0.19945	2.32e-05	8.08e-05	Up	plant UBX domain-containing protein 2 [Eucalyptus grandis]
XP_010066589.1	2.36596	0.312886	4.12e-06	1.71e-05	Up	protein PLANT CADMIUM RESISTANCE 2 [Eucalyptus grandis]
XP_010066629.1	1.23284	0.272385	0.00012728	0.000369482	Up	nicotinate-nucleotide pyrophosphorylase [carboxylating], chloroplastic [Eucalyptus grandis]
XP_010066635.1	1.2512	0.384986	0.00328665	0.00683067	Up	myb-related protein 308 [Eucalyptus grandis]
XP_010066681.2	1.62223	0.217689	1.42e-07	8.72e-07	Up	uncharacterized protein LOC104453752 [Eucalyptus grandis]
XP_010066712.1	2.89962	0.178299	8.44e-15	5.16e-13	Up	uncharacterized protein LOC104453786 [Eucalyptus grandis]
XP_010066717.1	1.02936	0.204027	3.32e-05	0.000110643	Up	IST1 homolog [Eucalyptus grandis]
XP_010066757.1	1.41994	0.27744	2.75e-05	9.35e-05	Up	protein decapping 5 isoform X1 [Eucalyptus grandis]
XP_010066822.1	1.2873	0.413905	0.0046272	0.0092119	Up	peptidyl-prolyl cis-trans isomerase E [Eucalyptus grandis]
XP_010066841.1	2.13327	0.195659	5.45e-11	9.8e-10	Up	ras GTPase-activating protein-binding protein 2 [Eucalyptus grandis]
XP_010066853.1	1.13472	0.401283	0.0100821	0.0183767	Up	protein KTI12 homolog [Eucalyptus grandis]
XP_010066862.1	2.12824	0.253318	8.04e-08	5.32e-07	Up	protein GDAP2 homolog isoform X1 [Eucalyptus grandis]
XP_010066916.1	1.19012	0.144287	1.34e-08	1.1e-07	Up	probable methyltransferase PMT2 [Eucalyptus grandis]
XP_010066967.1	2.90788	0.528829	6.12e-05	0.000192252	Up	zinc finger CCCH domain-containing protein 17 [Eucalyptus grandis]
XP_010066998.2	1.32094	0.20533	9.78e-07	4.79e-06	Up	ATP-dependent Clp protease proteolytic subunit 2, mitochondrial [Eucalyptus grandis]
XP_010067014.1	1.41233	0.289856	5.74e-05	0.000181088	Up	myosin-1 [Eucalyptus grandis]
XP_010067043.1	1.58062	0.308076	2.99e-05	0.000100953	Up	uncharacterized protein LOC104454035 [Eucalyptus grandis]
XP_010067045.1	1.47601	0.215259	4.31e-07	2.31e-06	Up	transcription elongation factor SPT4 homolog 2 [Eucalyptus grandis]
XP_010067071.1	1.57284	0.404233	0.000907812	0.00214949	Up	transcription elongation factor TFIIS [Eucalyptus grandis]
XP_010067141.1	1.07299	0.127923	9.81e-09	8.41e-08	Up	R3H domain-containing protein 1 [Eucalyptus grandis]
XP_010067180.1	1.48991	0.1692	9.65e-08	6.25e-07	Up	uncharacterized protein LOC104454131 isoform X1 [Eucalyptus grandis]
XP_010067186.1	2.09307	0.828706	0.0182561	0.0311986	Up	non-symbiotic hemoglobin 2 [Eucalyptus grandis]
XP_010067193.1	1.78685	0.110051	8.66e-15	5.24e-13	Up	protein BTR1 isoform X1 [Eucalyptus grandis]
XP_010067225.1	1.42275	0.28502	3.81e-05	0.000125831	Up	ABC transporter G family member 6 [Eucalyptus grandis]
XP_010067296.1	1.65386	0.27926	3.51e-06	1.49e-05	Up	chorismate synthase, chloroplastic [Eucalyptus grandis]
XP_010067306.1	1.12022	0.284715	0.000621636	0.00152535	Up	ribosome biogenesis protein erb1 [Eucalyptus grandis]
XP_010067310.1	1.01191	0.164713	2.01e-06	9.02e-06	Up	dolichyl-diphosphooligosaccharide--protein glycosyltransferase subunit 1B [Eucalyptus grandis]
XP_010067315.1	3.38727	0.254622	1.44e-12	4.09e-11	Up	phenylalanine ammonia-lyase [Eucalyptus grandis]
XP_010067407.1	1.28703	0.206603	1.62e-06	7.54e-06	Up	dolichyl-phosphate beta-glucosyltransferase [Eucalyptus grandis]
XP_010067412.1	1.26279	0.24473	3.14e-05	0.000105313	Up	expansin-A4 [Eucalyptus grandis]
XP_010067456.1	1.16715	0.294586	0.000546194	0.00135494	Up	delta-1-pyrroline-5-carboxylate synthase [Eucalyptus grandis]
XP_010067463.1	1.90016	0.14481	1.03e-12	3.07e-11	Up	UBP1-associated protein 2C [Eucalyptus grandis]
XP_010067475.1	1.21352	0.213545	6.45e-06	2.54e-05	Up	UDP-glycosyltransferase 76F1 [Eucalyptus grandis]
XP_010067500.1	1.22896	0.151938	1.92e-08	1.51e-07	Up	probable signal peptidase complex subunit 2 [Eucalyptus grandis]
XP_010067502.1	1.4299	0.391494	0.00120251	0.00276057	Up	26S proteasome non-ATPase regulatory subunit 7 homolog A [Eucalyptus grandis]
XP_010067505.1	1.13263	0.280712	0.000859775	0.00204881	Up	glycosyltransferase family 64 protein C4 [Eucalyptus grandis]
XP_010067548.1	1.59532	0.263335	6.38e-06	2.52e-05	Up	GDP-Man:Man(3)GlcNAc(2)-PP-Dol alpha-1,2-mannosyltransferase [Eucalyptus grandis]
XP_010067587.1	1.7168	0.208181	1.34e-08	1.11e-07	Up	peroxidase 4-like [Eucalyptus grandis]
XP_010067588.1	2.77701	0.149452	4.44e-16	4.13e-14	Up	peroxidase 4-like [Eucalyptus grandis]
XP_010067614.1	2.56633	0.261384	4.64e-10	6.2e-09	Up	probable chalcone--flavonone isomerase 3 [Eucalyptus grandis]
XP_010067631.1	1.04724	0.224109	0.000254599	0.000685296	Up	protein NETWORKED 4B [Eucalyptus grandis]
XP_010067661.1	1.14478	0.29796	0.000832065	0.00199099	Up	dnaJ homolog subfamily C member 2 [Eucalyptus grandis]
XP_010067679.1	3.27202	0.246211	7.82e-13	2.46e-11	Up	probable carboxylesterase 15 [Eucalyptus grandis]
XP_010067706.1	2.23901	0.497638	0.000277446	0.000740141	Up	retinoblastoma-related protein [Eucalyptus grandis]
XP_010067714.1	1.17263	0.0718817	7.77e-15	4.81e-13	Up	peptidyl-prolyl cis-trans isomerase CYP22 isoform X1 [Eucalyptus grandis]
XP_010067715.1	2.03723	0.46628	0.000224364	0.00061379	Up	NADH dehydrogenase [ubiquinone] 1 alpha subcomplex subunit 6 [Eucalyptus grandis]
XP_010067744.1	2.21288	0.416415	2.87e-05	9.71e-05	Up	F-box protein SKIP5 [Eucalyptus grandis]
XP_010067754.1	3.00881	0.368322	1.87e-05	6.68e-05	Up	U3 small nucleolar ribonucleoprotein protein IMP4 [Eucalyptus grandis]
XP_010067776.1	1.49034	0.254675	5.79e-06	2.31e-05	Up	uncharacterized protein LOC104454575 [Eucalyptus grandis]
XP_010067830.1	3.75817	0.2542	7.28e-14	3.24e-12	Up	cinnamoyl-CoA reductase 1 isoform X3 [Eucalyptus grandis]
XP_010067855.1	3.54701	0.382677	1.45e-09	1.63e-08	Up	cycloartenol-C-24-methyltransferase [Eucalyptus grandis]
XP_010067860.1	2.17319	0.329208	9.8e-07	4.79e-06	Up	DNA-directed RNA polymerases II, IV and V subunit 11 [Eucalyptus grandis]
XP_010067862.1	1.90614	0.268618	1.94e-07	1.14e-06	Up	actin-related protein 7 [Eucalyptus grandis]
XP_010067876.1	1.13628	0.150585	6.71e-08	4.52e-07	Up	ADP,ATP carrier protein 1, mitochondrial [Eucalyptus grandis]
XP_010067895.1	1.14948	0.249451	0.000102913	0.000305567	Up	thioredoxin-like protein Clot [Eucalyptus grandis]
XP_010068051.2	1.75957	0.26174	4.8e-07	2.54e-06	Up	ATP phosphoribosyltransferase 1, chloroplastic [Eucalyptus grandis]
XP_010068713.1	1.82376	0.156619	1.36e-11	2.81e-10	Up	probable uridine nucleosidase 2 [Eucalyptus grandis]
XP_010068997.1	1.72865	0.185186	1.26e-09	1.44e-08	Up	glycine-rich RNA-binding protein 4, mitochondrial [Eucalyptus grandis]
XP_010069046.1	2.21604	0.29703	8.19e-08	5.4e-07	Up	cytochrome b5 [Eucalyptus grandis]
XP_010069056.1	1.15641	0.205588	8.63e-06	3.32e-05	Up	non-lysosomal glucosylceramidase [Eucalyptus grandis]
XP_010069066.1	1.52401	0.330021	0.000100317	0.000299569	Up	putative vesicle-associated membrane protein 726 [Eucalyptus grandis]
XP_010069077.1	1.3049	0.122561	8.91e-11	1.5e-09	Up	probable voltage-gated potassium channel subunit beta [Eucalyptus grandis]
XP_010069098.1	1.09728	0.144116	5.72e-08	3.94e-07	Up	threonine dehydratase biosynthetic, chloroplastic, partial [Eucalyptus grandis]
XP_010069114.1	1.13497	0.114115	3.58e-10	4.99e-09	Up	succinate--CoA ligase [ADP-forming] subunit beta, mitochondrial [Eucalyptus grandis]
XP_010069125.1	5.03145	0.717727	2.39e-07	1.37e-06	Up	glutathione transferase GST 23 [Eucalyptus grandis]
XP_010069144.1	1.07261	0.313735	0.00216292	0.00469793	Up	uncharacterized protein LOC104456114 [Eucalyptus grandis]
XP_010069146.1	2.20401	0.326285	4.44e-07	2.36e-06	Up	enoyl-CoA delta isomerase 2, peroxisomal [Eucalyptus grandis]
XP_010069179.1	1.39655	0.164249	7.6e-09	6.81e-08	Up	acylamino-acid-releasing enzyme isoform X1 [Eucalyptus grandis]
XP_010069220.1	2.54824	0.157675	9.77e-15	5.84e-13	Up	UDP-glycosyltransferase 74E2 [Eucalyptus grandis]
XP_010069222.1	1.3939	0.194441	1.63e-07	9.8e-07	Up	UDP-glycosyltransferase 74E2 [Eucalyptus grandis]
XP_010069226.1	3.09175	0.527361	4.08e-06	1.7e-05	Up	UDP-glycosyltransferase 74E2 [Eucalyptus grandis]
XP_010069229.2	3.81236	0.630018	3e-06	1.29e-05	Up	LOW QUALITY PROTEIN: UDP-glycosyltransferase 74F2-like [Eucalyptus grandis]
XP_010069286.1	4.00073	0.441658	3.27e-09	3.33e-08	Up	geraniol 8-hydroxylase [Eucalyptus grandis]
XP_010069361.1	3.01067	0.721721	0.000431168	0.00109518	Up	putative lipid-transfer protein DIR1 [Eucalyptus grandis]
XP_010069386.1	1.33164	0.147826	2.53e-09	2.66e-08	Up	probable aldo-keto reductase 2 isoform X1 [Eucalyptus grandis]
XP_010069391.1	2.36177	0.193502	4.99e-12	1.2e-10	Up	probable aldo-keto reductase 2 [Eucalyptus grandis]
XP_010069412.1	1.35213	0.169914	2.59e-08	1.95e-07	Up	pyruvate kinase isozyme A, chloroplastic [Eucalyptus grandis]
XP_010069465.1	2.83313	0.46817	6.47e-06	2.55e-05	Up	methylecgonone reductase [Eucalyptus grandis]
XP_010069466.1	3.85595	0.308561	5.37e-12	1.26e-10	Up	methylecgonone reductase [Eucalyptus grandis]
XP_010069540.1	2.34981	0.30092	6.48e-08	4.39e-07	Up	uncharacterized protein LOC104456441 [Eucalyptus grandis]
XP_010069582.1	1.68167	0.358886	8.41e-05	0.000255615	Up	adrenodoxin-like protein, mitochondrial [Eucalyptus grandis]
XP_010069584.1	1.22794	0.400142	0.00511564	0.0100459	Up	uncharacterized protein LOC104456478 [Eucalyptus grandis]
XP_010069596.1	1.85811	0.417363	0.000154224	0.00043936	Up	uncharacterized protein At5g48480 [Eucalyptus grandis]
XP_010069602.1	3.38448	0.226749	5.86e-14	2.65e-12	Up	ras-related protein RABA5b [Eucalyptus grandis]
XP_010069629.1	1.82164	0.194096	1.67e-09	1.83e-08	Up	oleoyl-acyl carrier protein thioesterase 1, chloroplastic [Eucalyptus grandis]
XP_010069657.1	2.17964	0.3952	9.89e-06	3.75e-05	Up	cytochrome b5 [Eucalyptus grandis]
XP_010069660.1	1.15248	0.320166	0.00168508	0.00374684	Up	pantoate--beta-alanine ligase [Eucalyptus grandis]
XP_010069674.1	1.05378	0.394675	0.013138	0.0232383	Up	60S acidic ribosomal protein P2A-like [Eucalyptus grandis]
XP_010069705.1	1.67316	0.423616	0.000563701	0.00139438	Up	LOW QUALITY PROTEIN: acetyl-CoA acetyltransferase, cytosolic 1-like [Eucalyptus grandis]
XP_010069721.1	1.05933	0.156251	4.18e-07	2.25e-06	Up	nudix hydrolase 7 [Eucalyptus grandis]
XP_010069768.1	2.3735	0.477212	3.99e-05	0.000130946	Up	long chain acyl-CoA synthetase 1 [Eucalyptus grandis]
XP_010069774.1	1.41501	0.172488	1.48e-08	1.2e-07	Up	probable pre-mRNA-splicing factor ATP-dependent RNA helicase DEAH2 [Eucalyptus grandis]
XP_010069793.1	1.06424	0.235454	0.00012933	0.000374597	Up	uncharacterized protein LOC104456641 [Eucalyptus grandis]
XP_010069809.1	1.66566	0.297824	2.62e-05	8.97e-05	Up	uncharacterized protein LOC104456655 [Eucalyptus grandis]
XP_010069828.1	1.19376	0.216831	1.01e-05	3.83e-05	Up	nodal modulator 1 [Eucalyptus grandis]
XP_010069833.1	1.18343	0.335934	0.00166724	0.00371275	Up	ATP-dependent Clp protease proteolytic subunit 5, chloroplastic [Eucalyptus grandis]
XP_010069886.1	1.05347	0.125826	1.01e-08	8.65e-08	Up	fumarate hydratase 1, mitochondrial isoform X1 [Eucalyptus grandis]
XP_010069895.1	3.54831	0.520741	3.84e-07	2.08e-06	Up	endoglucanase 17 [Eucalyptus grandis]
XP_010069931.1	1.47848	0.318071	0.0023466	0.00505676	Up	cytochrome P450 89A2 [Eucalyptus grandis]
XP_010069946.1	1.44798	0.240527	2.74e-06	1.19e-05	Up	uncharacterized protein LOC104456788 isoform X1 [Eucalyptus grandis]
XP_010069960.1	2.06451	0.470915	0.000183914	0.000515198	Up	glutathione S-transferase [Eucalyptus grandis]
XP_010070066.1	2.08117	0.163238	3.53e-12	8.96e-11	Up	1-aminocyclopropane-1-carboxylate oxidase homolog 4-like [Eucalyptus grandis]
XP_010070074.1	1.34714	0.335603	0.000543216	0.00134922	Up	glucose-6-phosphate 1-dehydrogenase 4, chloroplastic [Eucalyptus grandis]
XP_010070076.1	1.76694	0.248129	1.83e-07	1.09e-06	Up	uncharacterized protein LOC104456889 [Eucalyptus grandis]
XP_010070225.1	1.18922	0.139963	1.07e-08	9.03e-08	Up	uncharacterized protein LOC104457008 [Eucalyptus grandis]
XP_010070252.1	1.26434	0.102956	4.37e-12	1.07e-10	Up	elongation factor Tu, mitochondrial [Eucalyptus grandis]
XP_010070270.1	1.52915	0.328965	9.27e-05	0.00027843	Up	methyl-CpG-binding domain-containing protein 4 isoform X3 [Eucalyptus grandis]
XP_010070319.1	2.04566	0.276614	2.12e-07	1.23e-06	Up	histidine-containing phosphotransfer protein 1 isoform X1 [Eucalyptus grandis]
XP_010070363.1	1.90819	0.286079	5.46e-07	2.84e-06	Up	uncharacterized protein LOC104457120 [Eucalyptus grandis]
XP_010070374.1	1.29457	0.256219	0.000497346	0.00124744	Up	CBS domain-containing protein CBSX1, chloroplastic [Eucalyptus grandis]
XP_010070434.1	2.92967	0.272953	7.54e-11	1.3e-09	Up	2-alkenal reductase (NADP(+)-dependent) isoform X1 [Eucalyptus grandis]
XP_010070437.1	6.06376	0.300442	0	0	Up	2-alkenal reductase (NADP(+)-dependent) [Eucalyptus grandis]
XP_010070468.1	1.74471	0.532204	0.00317572	0.00663725	Up	NASP-related protein sim3 [Eucalyptus grandis]
XP_010070637.1	1.20032	0.366176	0.00735998	0.0139224	Up	casein kinase II subunit alpha-2 isoform X1 [Eucalyptus grandis]
XP_018715152.1	1.20437	0.144561	1.11e-08	9.35e-08	Up	multiple inositol polyphosphate phosphatase 1 [Eucalyptus grandis]
XP_018715274.1	2.19407	0.240738	2.02e-09	2.16e-08	Up	tropinone reductase homolog At5g06060 [Eucalyptus grandis]
XP_018715325.1	1.7172	0.277882	1.84e-06	8.38e-06	Up	pyruvate kinase 1, cytosolic [Eucalyptus grandis]
XP_018715441.1	1.24308	0.198171	1.11e-05	4.18e-05	Up	uncharacterized protein LOC108954233 isoform X1 [Eucalyptus grandis]
XP_018715458.1	1.02398	0.426604	0.025279	0.0417996	Up	single-stranded DNA-binding protein, mitochondrial [Eucalyptus grandis]
XP_018715473.1	1.72796	0.328444	2.81e-05	9.53e-05	Up	uncharacterized protein LOC104416785 [Eucalyptus grandis]
XP_018715688.1	3.94029	0.261394	4.71e-14	2.24e-12	Up	glutathione transferase GST 23 [Eucalyptus grandis]
XP_018716015.1	3.04621	0.215236	1.1e-09	1.29e-08	Up	major allergen Pru ar 1-like [Eucalyptus grandis]
XP_018716024.1	4.8925	0.865434	9.37e-06	3.58e-05	Up	germin-like protein subfamily 1 member 18 [Eucalyptus grandis]
XP_018716037.1	1.79874	0.423777	0.000263837	0.000708559	Up	probable transcription factor At3g04930, partial [Eucalyptus grandis]
XP_018716055.1	1.19001	0.281246	0.0241537	0.0401045	Up	delta(3,5)-Delta(2,4)-dienoyl-CoA isomerase, peroxisomal-like [Eucalyptus grandis]
XP_018716318.1	4.14214	0.392512	1.07e-10	1.75e-09	Up	endo-1,3;1,4-beta-D-glucanase [Eucalyptus grandis]
XP_018717067.1	1.10043	0.225966	5.22e-05	0.000166888	Up	uncharacterized protein At2g17340 [Eucalyptus grandis]
XP_018717125.1	3.31517	0.433167	9.09e-08	5.94e-07	Up	2-alkenal reductase (NADP(+)-dependent)-like [Eucalyptus grandis]
XP_018717305.1	1.26963	0.220093	6.51e-05	0.000203483	Up	probable polygalacturonase At1g80170 isoform X1 [Eucalyptus grandis]
XP_018717400.1	1.12553	0.105044	0.000122649	0.000358037	Up	G-box-binding factor 1 isoform X1 [Eucalyptus grandis]
XP_018717590.1	1.23869	0.178522	2.84e-07	1.6e-06	Up	prolyl-tRNA synthetase associated domain-containing protein 1 [Eucalyptus grandis]
XP_018717655.1	2.14018	0.111481	2.22e-16	2.75e-14	Up	shewanella-like protein phosphatase 2 [Eucalyptus grandis]
XP_018717830.1	1.51466	0.487516	0.00466376	0.00928113	Up	LOW QUALITY PROTEIN: bifunctional aspartate aminotransferase and glutamate/aspartate-prephenate aminotransferase [Eucalyptus grandis]
XP_018717960.1	1.95521	0.295717	1.2e-06	5.7e-06	Up	UDP-glucosyl transferase 73B2-like [Eucalyptus grandis]
XP_018717969.1	2.01138	0.413903	5.36e-05	0.000170902	Up	plastid division protein PDV2 [Eucalyptus grandis]
XP_018718476.1	4.21978	0.49626	7.59e-09	6.81e-08	Up	alcohol dehydrogenase 1 [Eucalyptus grandis]
XP_018718528.1	1.52593	0.174783	4.61e-09	4.49e-08	Up	LOW QUALITY PROTEIN: organellar oligopeptidase A, chloroplastic/mitochondrial-like [Eucalyptus grandis]
XP_018718550.1	1.36098	0.200121	3.97e-07	2.14e-06	Up	fatty acid amide hydrolase isoform X2 [Eucalyptus grandis]
XP_018718785.1	2.48007	0.563637	0.000227022	0.000619607	Up	transcription initiation factor TFIID subunit 14b [Eucalyptus grandis]
XP_018718804.1	1.75292	0.12787	3.93e-13	1.39e-11	Up	LOW QUALITY PROTEIN: protein AE7-like 1 [Eucalyptus grandis]
XP_018719145.1	1.35702	0.19813	4.39e-07	2.34e-06	Up	nuclear pore complex protein NUP214 [Eucalyptus grandis]
XP_018720096.1	1.46612	0.288231	2.98e-05	0.000100769	Up	1-aminocyclopropane-1-carboxylate oxidase homolog 4-like [Eucalyptus grandis]
XP_018720258.1	1.43276	0.224895	1.14e-06	5.48e-06	Up	uncharacterized protein LOC104433600 [Eucalyptus grandis]
XP_018720305.1	1.58199	0.201644	3.35e-08	2.44e-07	Up	stomatin-like protein 2, mitochondrial, partial [Eucalyptus grandis]
XP_018720488.1	1.02154	0.132065	4.32e-08	3.05e-07	Up	protein ABHD11 [Eucalyptus grandis]
XP_018720819.1	1.56085	0.181857	2.62e-08	1.97e-07	Up	RNA polymerase II C-terminal domain phosphatase-like 2 isoform X1 [Eucalyptus grandis]
XP_018721027.1	1.47117	0.233756	3.06e-06	1.31e-05	Up	flowering time control protein FPA [Eucalyptus grandis]
XP_018721120.1	1.84169	0.162063	1.22e-06	5.81e-06	Up	NEP1-interacting protein-like 2 isoform X5 [Eucalyptus grandis]
XP_018721225.1	1.30903	0.147643	4.88e-09	4.71e-08	Up	LOW QUALITY PROTEIN: BTB/POZ and MATH domain-containing protein 5 [Eucalyptus grandis]
XP_018721235.1	1.1221	0.193161	4.67e-06	1.92e-05	Up	SUMO-activating enzyme subunit 1A [Eucalyptus grandis]
XP_018723020.1	4.17455	0.674686	2.36e-05	8.19e-05	Up	probable aldo-keto reductase 2 [Eucalyptus grandis]
XP_018723122.1	3.11426	0.469077	5.89e-07	3.03e-06	Up	protein EDS1L-like [Eucalyptus grandis]
XP_018723735.1	1.31179	0.358841	0.00139159	0.00315566	Up	LOW QUALITY PROTEIN: mitochondrial import inner membrane translocase subunit TIM44-2 [Eucalyptus grandis]
XP_018723907.1	2.10397	0.517888	0.00102086	0.00238139	Up	pentatricopeptide repeat-containing protein At3g06920 isoform X1 [Eucalyptus grandis]
XP_018724159.1	2.00444	0.339339	3.65e-06	1.54e-05	Up	LOW QUALITY PROTEIN: topless-related protein 3 [Eucalyptus grandis]
XP_018724429.1	2.28266	0.232635	3.57e-08	2.58e-07	Up	nucleobase-ascorbate transporter 7 isoform X1 [Eucalyptus grandis]
XP_018724785.1	3.49154	0.267344	3e-11	5.68e-10	Up	anthocyanidin 5,3-O-glucosyltransferase [Eucalyptus grandis]
XP_018724828.1	1.42324	0.142336	3.21e-10	4.57e-09	Up	probable tRNA N6-adenosine threonylcarbamoyltransferase [Eucalyptus grandis]
XP_018725483.1	1.11324	0.255991	0.000236063	0.000641589	Up	uncharacterized protein LOC104438755 [Eucalyptus grandis]
XP_018725688.1	2.55357	0.395318	1.69e-06	7.81e-06	Up	TMV resistance protein N-like, partial [Eucalyptus grandis]
XP_018726050.1	1.40866	0.166829	8.66e-09	7.61e-08	Up	LOW QUALITY PROTEIN: topless-related protein 4 [Eucalyptus grandis]
XP_018726486.1	1.27376	0.269461	8.31e-05	0.00025317	Up	calcium-transporting ATPase 8, plasma membrane-type isoform X2 [Eucalyptus grandis]
XP_018726740.1	1.11025	0.0939427	9.95e-12	2.12e-10	Up	aspartate aminotransferase, cytoplasmic [Eucalyptus grandis]
XP_018726874.1	1.33735	0.320576	0.000318434	0.00083619	Up	sucrose synthase [Eucalyptus grandis]
XP_018727310.1	3.25022	0.149865	0	0	Up	protein SRG1-like [Eucalyptus grandis]
XP_018727398.1	1.04735	0.258052	0.000426054	0.00108378	Up	mediator of RNA polymerase II transcription subunit 16 isoform X1 [Eucalyptus grandis]
XP_018727409.1	6.12158	0.672634	2.99e-09	3.08e-08	Up	probable cinnamyl alcohol dehydrogenase 1 [Eucalyptus grandis]
XP_018727807.1	1.54867	0.596458	0.0155508	0.0270372	Up	thaumatin-like protein 1 [Eucalyptus grandis]
XP_018727890.1	1.38799	0.242375	1.1e-05	4.14e-05	Up	(+)-neomenthol dehydrogenase-like [Eucalyptus grandis]
XP_018728502.1	2.3854	0.317493	7.24e-08	4.83e-07	Up	acidic endochitinase [Eucalyptus grandis]
XP_018728776.1	1.37441	0.560977	0.0216295	0.0363191	Up	eukaryotic translation initiation factor 4G, partial [Eucalyptus grandis]
XP_018729957.1	1.04246	0.284547	0.00116897	0.0026919	Up	protein SRG1 isoform X2 [Eucalyptus grandis]
XP_018730158.1	1.25072	0.239379	6.86e-05	0.000214074	Up	phosphatidylinositol-glycan biosynthesis class X protein [Eucalyptus grandis]
XP_018730947.1	1.44813	0.559447	0.0171418	0.0295271	Up	transcription factor SOX-30 [Eucalyptus grandis]
XP_018730979.1	1.0563	0.3011	0.0017298	0.00383401	Up	uncharacterized protein LOC104451305 [Eucalyptus grandis]
XP_018731128.1	2.22327	0.331801	2.19e-05	7.68e-05	Up	patatin-like protein 2 [Eucalyptus grandis]
XP_018731264.1	2.34374	0.544228	0.000224759	0.000614396	Up	prohibitin-1, mitochondrial [Eucalyptus grandis]
XP_018731271.1	1.45743	0.398776	0.00119542	0.00274551	Up	uncharacterized protein LOC104452336 isoform X1 [Eucalyptus grandis]
XP_018731536.1	1.07942	0.194251	1.18e-05	4.43e-05	Up	LOW QUALITY PROTEIN: LEAF RUST 10 DISEASE-RESISTANCE LOCUS RECEPTOR-LIKE PROTEIN KINASE-like 1.4 [Eucalyptus grandis]
XP_018731592.1	1.59602	0.351917	0.000256307	0.000689404	Up	probable serine/threonine-protein kinase Cx32, chloroplastic isoform X1 [Eucalyptus grandis]
XP_018731692.1	1.22665	0.26528	0.000185134	0.000517789	Up	probable WRKY transcription factor 40 [Eucalyptus grandis]
XP_018731700.1	1.42591	0.548665	0.0167576	0.0289035	Up	LOW QUALITY PROTEIN: uncharacterized aarF domain-containing protein kinase At1g79600, chloroplastic [Eucalyptus grandis]
XP_018731852.1	1.83662	0.448917	0.000418311	0.00106461	Up	uncharacterized protein LOC104451059 [Eucalyptus grandis]
XP_018732042.1	2.87925	0.472296	2.26e-06	1e-05	Up	superoxide dismutase [Cu-Zn] 2 [Eucalyptus grandis]
XP_018732307.1	3.41872	0.50358	6.35e-07	3.24e-06	Up	serine carboxypeptidase-like 45 [Eucalyptus grandis]
XP_018732443.1	1.07962	0.181449	3.85e-06	1.62e-05	Up	lycopene beta cyclase, chloroplastic/chromoplastic isoform X1 [Eucalyptus grandis]
XP_018733229.1	1.75071	0.558524	0.00436051	0.00873445	Up	zinc-binding alcohol dehydrogenase domain-containing protein 2 isoform X1 [Eucalyptus grandis]
NP_001289662.1	-1.5421	0.277499	8.88e-06	3.41e-05	Down	tubulin beta chain [Eucalyptus grandis]
XP_010023341.1	-1.46117	0.141395	1.65e-10	2.54e-09	Down	V-type proton ATPase subunit H [Eucalyptus grandis]
XP_010023346.1	-1.00794	0.1058	8.45e-10	1.04e-08	Down	lysosomal Pro-X carboxypeptidase [Eucalyptus grandis]
XP_010023395.2	-1.48831	0.239364	3.13e-05	0.000105073	Down	leucine-rich repeat receptor-like serine/threonine-protein kinase BAM1 [Eucalyptus grandis]
XP_010023455.1	-1.39105	0.170094	1.57e-08	1.27e-07	Down	uncharacterized protein LOC104414130 [Eucalyptus grandis]
XP_010023565.1	-2.23924	0.277824	2.06e-06	9.22e-06	Down	2-methylene-furan-3-one reductase [Eucalyptus grandis]
XP_010023588.1	-1.95181	0.27018	1.43e-07	8.8e-07	Down	15-cis-phytoene desaturase, chloroplastic/chromoplastic isoform X1 [Eucalyptus grandis]
XP_010023598.1	-4.47508	0.485844	5.27e-09	5e-08	Down	xyloglucan endotransglucosylase/hydrolase 2 [Eucalyptus grandis]
XP_010023607.1	-1.23409	0.32914	0.000940106	0.00221788	Down	crocetin glucosyltransferase, chloroplastic [Eucalyptus grandis]
XP_010023621.1	-1.07717	0.160468	4.92e-07	2.59e-06	Down	receptor-like kinase TMK4 isoform X1 [Eucalyptus grandis]
XP_010023819.1	-1.37499	0.144886	1.24e-06	5.9e-06	Down	serine/arginine-rich splicing factor RSZ22 [Eucalyptus grandis]
XP_010023871.1	-2.06709	0.155545	7.82e-13	2.46e-11	Down	cyanate hydratase [Eucalyptus grandis]
XP_010023931.1	-2.0342	0.239791	1.55e-08	1.25e-07	Down	uncharacterized protein LOC104414485 [Eucalyptus grandis]
XP_010023978.1	-1.55138	0.474039	0.00321922	0.00671661	Down	1-aminocyclopropane-1-carboxylate oxidase homolog 1 [Eucalyptus grandis]
XP_010024143.1	-2.80023	0.346438	4.97e-08	3.46e-07	Down	uncharacterized protein LOC104414683 [Eucalyptus grandis]
XP_010024151.1	-3.55216	0.148735	4.01e-12	9.97e-11	Down	chloroplast stem-loop binding protein of 41 kDa b, chloroplastic [Eucalyptus grandis]
XP_010024160.1	-1.71079	0.171654	5.25e-10	6.89e-09	Down	putative glucose-6-phosphate 1-epimerase [Eucalyptus grandis]
XP_010024193.1	-1.55529	0.482555	0.00351183	0.0072322	Down	GEM-like protein 5 [Eucalyptus grandis]
XP_010024230.1	-1.66414	0.519435	0.00368199	0.00752306	Down	40S ribosomal protein S3a [Eucalyptus grandis]
XP_010024259.1	-1.09702	0.279744	0.000730181	0.00176834	Down	uncharacterized protein LOC104414784 [Eucalyptus grandis]
XP_010024339.1	-1.60341	0.0975251	6.44e-15	4.14e-13	Down	heat shock 70 kDa protein 8 [Eucalyptus grandis]
XP_010024401.1	-4.10254	0.240995	9.44e-11	1.56e-09	Down	basic 7S globulin 2 [Eucalyptus grandis]
XP_010024459.1	-1.16514	0.177565	0.000315347	0.000828921	Down	uncharacterized protein LOC104414939 [Eucalyptus grandis]
XP_010024638.1	-2.39945	0.520544	0.000102532	0.000305307	Down	thaumatin-like protein [Eucalyptus grandis]
XP_010024687.1	-1.77348	0.268181	7.7e-07	3.86e-06	Down	protein SRC2 [Eucalyptus grandis]
XP_010024721.1	-1.02051	0.23438	0.000198744	0.000551621	Down	lipoamide acyltransferase component of branched-chain alpha-keto acid dehydrogenase complex, mitochondrial [Eucalyptus grandis]
XP_010024724.1	-2.11128	0.374178	9.62e-06	3.66e-05	Down	bifunctional epoxide hydrolase 2 [Eucalyptus grandis]
XP_010024732.1	-1.22285	0.294495	0.000415887	0.00105999	Down	LOW QUALITY PROTEIN: phospholipase D zeta 1 [Eucalyptus grandis]
XP_010024735.1	-4.55977	1.37057	0.00320208	0.00668697	Down	major allergen Pru ar 1 [Eucalyptus grandis]
XP_010024736.1	-3.98555	0.265713	1.94e-10	2.94e-09	Down	major allergen Pru ar 1 [Eucalyptus grandis]
XP_010024738.1	-3.64354	0.22315	7.55e-15	4.73e-13	Down	major allergen Pru ar 1 [Eucalyptus grandis]
XP_010024741.1	-2.93999	0.513714	5.82e-06	2.32e-05	Down	major allergen Pru ar 1 [Eucalyptus grandis]
XP_010024750.1	-1.96351	0.711096	0.0106317	0.0192716	Down	pathogenesis-related protein STH-21 [Eucalyptus grandis]
XP_010024778.1	-5.32784	0.376562	7.8e-11	1.34e-09	Down	putative beta-D-xylosidase [Eucalyptus grandis]
XP_010024823.1	-2.87942	0.226916	1.72e-07	1.03e-06	Down	serine carboxypeptidase-like 33 isoform X1 [Eucalyptus grandis]
XP_010024828.1	-2.07983	0.131919	1.69e-14	9.14e-13	Down	30S ribosomal protein S1, chloroplastic [Eucalyptus grandis]
XP_010024844.1	-1.48102	0.385621	0.000745217	0.00180018	Down	exocyst complex component SEC3A [Eucalyptus grandis]
XP_010024870.1	-1.3447	0.133545	2.79e-10	4.06e-09	Down	novel plant SNARE 13 [Eucalyptus grandis]
XP_010024952.1	-3.00004	0.284053	1.25e-09	1.44e-08	Down	30S ribosomal protein S9, chloroplastic [Eucalyptus grandis]
XP_010024971.2	-2.28513	0.175002	1.15e-12	3.34e-11	Down	LOW QUALITY PROTEIN: rubisco accumulation factor 1, chloroplastic, partial [Eucalyptus grandis]
XP_010025048.1	-1.26455	0.219002	5.11e-06	2.08e-05	Down	probable aldo-keto reductase 1 isoform X2 [Eucalyptus grandis]
XP_010025061.2	-1.44784	0.190633	7.35e-07	3.7e-06	Down	uncharacterized protein LOC104415465 [Eucalyptus grandis]
XP_010025154.1	-4.92829	0.535615	4.69e-07	2.48e-06	Down	UPF0603 protein At1g54780, chloroplastic [Eucalyptus grandis]
XP_010025234.2	-1.29278	0.27699	0.000303748	0.000801267	Down	heparan-alpha-glucosaminide N-acetyltransferase isoform X1 [Eucalyptus grandis]
XP_010025256.1	-1.25503	0.247242	3.06e-05	0.000103202	Down	60S ribosomal protein L18-2 [Eucalyptus grandis]
XP_010025286.1	-1.00735	0.118223	7.3e-09	6.57e-08	Down	photosynthetic NDH subunit of lumenal location 5, chloroplastic [Eucalyptus grandis]
XP_010025343.1	-1.82405	0.349991	4.97e-05	0.000159223	Down	lipoxygenase 6, chloroplastic [Eucalyptus grandis]
XP_010025592.1	-1.00171	0.319518	0.00481319	0.00953837	Down	mitogen-activated protein kinase kinase kinase YODA isoform X1 [Eucalyptus grandis]
XP_010025693.1	-2.30514	0.230257	1.57e-06	7.32e-06	Down	chloride channel protein CLC-c [Eucalyptus grandis]
XP_010026741.1	-3.21062	0.175332	4.44e-16	4.13e-14	Down	glyceraldehyde-3-phosphate dehydrogenase, cytosolic [Eucalyptus grandis]
XP_010026751.1	-1.38231	0.18951	1.21e-07	7.59e-07	Down	isoflavone reductase-like protein isoform X1 [Eucalyptus grandis]
XP_010026802.1	-1.10844	0.280705	0.00056503	0.00139634	Down	60S ribosomal protein L7a-1 [Eucalyptus grandis]
XP_010026853.1	-1.74049	0.139324	2e-07	1.17e-06	Down	1-aminocyclopropane-1-carboxylate oxidase homolog 11 [Eucalyptus grandis]
XP_010026892.1	-2.02572	0.592225	0.00215373	0.00468187	Down	probable pectate lyase 18 [Eucalyptus grandis]
XP_010027039.1	-1.23005	0.312253	0.00169549	0.00376438	Down	rhodanese-like domain-containing protein 11, chloroplastic isoform X1 [Eucalyptus grandis]
XP_010027284.1	-1.35642	0.285912	8.81e-05	0.000266058	Down	uncharacterized protein LOC104417758 [Eucalyptus grandis]
XP_010027358.1	-1.31677	0.3626	0.0015626	0.00350373	Down	cell division cycle protein 48 homolog [Eucalyptus grandis]
XP_010027390.1	-1.5543	0.231488	4.9e-07	2.58e-06	Down	heme-binding protein 2 [Eucalyptus grandis]
XP_010027569.1	-3.69178	0.425318	1.03e-08	8.75e-08	Down	beta-galactosidase 10 [Eucalyptus grandis]
XP_010027648.1	-1.26388	0.228426	0.000364336	0.000938721	Down	uncharacterized protein LOC104418115 [Eucalyptus grandis]
XP_010027650.1	-3.8086	0.40519	1.12e-07	7.1e-07	Down	photosystem I reaction center subunit N, chloroplastic [Eucalyptus grandis]
XP_010027780.1	-1.90188	0.238824	1.25e-07	7.81e-07	Down	nuclear transcription factor Y subunit B-3-like [Eucalyptus grandis]
XP_010027844.1	-3.94773	0.180182	0	0	Down	PLAT domain-containing protein 3 [Eucalyptus grandis]
XP_010028113.1	-2.01709	0.188258	7.82e-11	1.34e-09	Down	peroxidase 73 [Eucalyptus grandis]
XP_010028165.1	-3.29297	0.286628	1.82e-11	3.61e-10	Down	cytochrome P450 81E8 [Eucalyptus grandis]
XP_010028184.1	-2.04035	0.603826	0.0023882	0.00514001	Down	aldehyde dehydrogenase family 2 member B4, mitochondrial [Eucalyptus grandis]
XP_010028228.1	-2.01078	0.237057	7.95e-09	7.03e-08	Down	serine/threonine-protein kinase HT1 [Eucalyptus grandis]
XP_010028333.1	-5.36653	0.296618	4.22e-15	2.85e-13	Down	oxygen-evolving enhancer protein 1, chloroplastic [Eucalyptus grandis]
XP_010028423.1	-2.04211	0.377622	1.97e-05	7e-05	Down	CBS domain-containing protein CBSX2, chloroplastic [Eucalyptus grandis]
XP_010028569.1	-1.31071	0.163112	2.92e-08	2.16e-07	Down	probable NAD(P)H dehydrogenase (quinone) FQR1-like 2 [Eucalyptus grandis]
XP_010028630.1	-1.70701	0.263346	8.67e-07	4.29e-06	Down	V-type proton ATPase subunit a2 isoform X1 [Eucalyptus grandis]
XP_010028648.1	-3.22435	0.285409	1.32e-09	1.5e-08	Down	fructose-bisphosphate aldolase 1, chloroplastic [Eucalyptus grandis]
XP_010028675.1	-2.56578	0.352025	1.82e-06	8.32e-06	Down	ATPase 11, plasma membrane-type [Eucalyptus grandis]
XP_010028681.1	-2.00109	0.275473	2.15e-07	1.25e-06	Down	pentatricopeptide repeat-containing protein MRL1, chloroplastic isoform X1 [Eucalyptus grandis]
XP_010028683.1	-4.14442	0.273614	1.87e-13	7.46e-12	Down	uncharacterized protein LOC104418905 [Eucalyptus grandis]
XP_010028703.1	-1.01358	0.369543	0.0158683	0.0275156	Down	uncharacterized protein LOC104418924 [Eucalyptus grandis]
XP_010028720.1	-2.39842	0.409609	5.64e-05	0.000178285	Down	synaptotagmin-1 [Eucalyptus grandis]
XP_010028726.1	-1.38752	0.573248	0.0242059	0.0401784	Down	rac-like GTP-binding protein 5 [Eucalyptus grandis]
XP_010028730.1	-2.57961	0.356892	1.81e-07	1.08e-06	Down	heavy metal-associated isoprenylated plant protein 26 [Eucalyptus grandis]
XP_010028734.1	-3.36455	0.520357	9.02e-07	4.45e-06	Down	glycerate dehydrogenase [Eucalyptus grandis]
XP_010028741.1	-5.41769	0.315252	5.33e-15	3.51e-13	Down	uncharacterized protein LOC104418957 [Eucalyptus grandis]
XP_010028807.1	-2.22103	0.338099	3.59e-06	1.51e-05	Down	alanine--tRNA ligase, chloroplastic/mitochondrial isoform X1 [Eucalyptus grandis]
XP_010028870.1	-1.54118	0.266077	4.88e-06	2e-05	Down	aminoacylase-1 [Eucalyptus grandis]
XP_010028899.1	-5.13775	0.339088	8.7e-14	3.8e-12	Down	glyceraldehyde-3-phosphate dehydrogenase A, chloroplastic [Eucalyptus grandis]
XP_010028915.1	-1.32195	0.214734	1.95e-06	8.78e-06	Down	hypersensitive-induced response protein 1 [Eucalyptus grandis]
XP_010028936.1	-1.80254	0.161953	3.54e-11	6.6e-10	Down	probable alpha-mannosidase At5g13980 [Eucalyptus grandis]
XP_010028979.1	-1.6138	0.20809	3.8e-07	2.07e-06	Down	probable metal-nicotianamine transporter YSL6 [Eucalyptus grandis]
XP_010029115.1	-2.43102	0.774165	0.00443754	0.0088785	Down	microtubule-associated protein futsch isoform X1 [Eucalyptus grandis]
XP_010029144.1	-1.62106	0.56745	0.00869907	0.0160984	Down	glutaredoxin [Eucalyptus grandis]
XP_010029196.2	-4.15803	0.189589	8.26e-13	2.53e-11	Down	2-methylene-furan-3-one reductase, partial [Eucalyptus grandis]
XP_010029197.1	-4.07457	0.654595	4.44e-06	1.83e-05	Down	2-methylene-furan-3-one reductase [Eucalyptus grandis]
XP_010029203.1	-3.75435	0.394579	7.25e-09	6.55e-08	Down	peptidyl-prolyl cis-trans isomerase CYP38, chloroplastic [Eucalyptus grandis]
XP_010029279.1	-1.78734	0.237969	9.46e-08	6.14e-07	Down	ATPase 11, plasma membrane-type isoform X1 [Eucalyptus grandis]
XP_010029368.1	-1.9099	0.34953	1.13e-05	4.23e-05	Down	CSC1-like protein HYP1 [Eucalyptus grandis]
XP_010029377.1	-2.86541	0.494176	4.8e-06	1.97e-05	Down	uncharacterized protein At5g39570 isoform X2 [Eucalyptus grandis]
XP_010029392.1	-1.15961	0.383811	0.00649735	0.0124491	Down	aldose 1-epimerase [Eucalyptus grandis]
XP_010029512.1	-2.80579	0.278948	1.09e-09	1.28e-08	Down	pectinesterase-like [Eucalyptus grandis]
XP_010029601.1	-1.90232	0.226165	2.88e-07	1.61e-06	Down	26 kDa endochitinase 2 [Eucalyptus grandis]
XP_010029606.1	-8.62658	0.403858	1.02e-13	4.34e-12	Down	endochitinase [Eucalyptus grandis]
XP_010029629.1	-3.32912	0.259545	3.11e-12	8.09e-11	Down	LOW QUALITY PROTEIN: phospholipase D delta [Eucalyptus grandis]
XP_010029673.1	-4.56593	0.306073	2.57e-13	9.68e-12	Down	ferredoxin--NADP reductase, leaf isozyme, chloroplastic [Eucalyptus grandis]
XP_010029674.1	-1.49546	0.387994	0.00156003	0.00349948	Down	uncharacterized protein LOC104419652 [Eucalyptus grandis]
XP_010029700.1	-1.90127	0.356493	4.54e-05	0.000146573	Down	histone H1 [Eucalyptus grandis]
XP_010029708.1	-1.87536	0.285507	7e-07	3.54e-06	Down	probable LRR receptor-like serine/threonine-protein kinase At4g36180 [Eucalyptus grandis]
XP_010029991.1	-2.36755	0.209238	1.22e-10	1.94e-09	Down	gamma-glutamyl peptidase 5 [Eucalyptus grandis]
XP_010030001.1	-2.45103	0.211322	1.48e-11	3e-10	Down	fructose-1,6-bisphosphatase, chloroplastic isoform X1 [Eucalyptus grandis]
XP_010030065.1	-1.40448	0.248908	7.14e-06	2.78e-05	Down	BRASSINOSTEROID INSENSITIVE 1-associated receptor kinase 1 [Eucalyptus grandis]
XP_010030127.1	-4.72031	0.560947	3.63e-08	2.61e-07	Down	ferredoxin [Eucalyptus grandis]
XP_010030181.1	-1.64119	0.215987	5.93e-08	4.06e-07	Down	ribulose-phosphate 3-epimerase, chloroplastic [Eucalyptus grandis]
XP_010030268.1	-1.91728	0.512976	0.000968938	0.00227353	Down	clathrin light chain 2 [Eucalyptus grandis]
XP_010030364.1	-2.56121	0.19987	1.12e-11	2.35e-10	Down	G-type lectin S-receptor-like serine/threonine-protein kinase LECRK1 [Eucalyptus grandis]
XP_010030574.1	-1.40233	0.281058	3.83e-05	0.000126423	Down	histone H4 [Eucalyptus grandis]
XP_010031094.1	-1.73212	0.261195	6e-07	3.09e-06	Down	40S ribosomal protein S26-3 [Eucalyptus grandis]
XP_010031176.1	-1.98693	0.280852	1.87e-06	8.46e-06	Down	peptide-N4-(N-acetyl-beta-glucosaminyl)asparagine amidase A [Eucalyptus grandis]
XP_010031203.1	-1.28416	0.254599	0.000996835	0.00233464	Down	omega-3 fatty acid desaturase, chloroplastic [Eucalyptus grandis]
XP_010031252.1	-3.41976	0.363408	1.08e-09	1.27e-08	Down	probable aquaporin PIP1-4 [Eucalyptus grandis]
XP_010031253.1	-2.80083	0.540575	2.33e-05	8.09e-05	Down	probable caffeine synthase 2 [Eucalyptus grandis]
XP_010031255.1	-1.94506	0.402154	5.69e-05	0.000179613	Down	probable caffeine synthase 2 [Eucalyptus grandis]
XP_010031355.1	-1.79977	0.303114	3.38e-06	1.44e-05	Down	alpha-galactosidase 1 [Eucalyptus grandis]
XP_010031400.1	-1.13705	0.234691	5.57e-05	0.000176886	Down	alpha-L-fucosidase 1 [Eucalyptus grandis]
XP_010031404.1	-1.46227	0.309084	7.48e-05	0.000230323	Down	alpha-L-fucosidase 1 [Eucalyptus grandis]
XP_010031420.1	-1.13188	0.261816	0.000215283	0.000590977	Down	histone H2B.7 [Eucalyptus grandis]
XP_010031614.1	-1.70991	0.394805	0.00024673	0.000666403	Down	cytochrome P450 716B1 [Eucalyptus grandis]
XP_010031721.1	-1.53022	0.305093	5.78e-05	0.000181931	Down	DNA mismatch repair protein MSH2 [Eucalyptus grandis]
XP_010031755.1	-1.25248	0.262844	0.000179637	0.000504848	Down	hexokinase-3 isoform X1 [Eucalyptus grandis]
XP_010031909.1	-3.56733	0.259501	7.14e-13	2.32e-11	Down	photosystem II stability/assembly factor HCF136, chloroplastic [Eucalyptus grandis]
XP_010031998.1	-2.46048	0.179375	3.88e-13	1.38e-11	Down	aquaporin PIP2-7 [Eucalyptus grandis]
XP_010032010.1	-1.60971	0.453906	0.00172188	0.00381971	Down	beta-galactosidase 8 [Eucalyptus grandis]
XP_010032238.1	-1.2762	0.385156	0.00315946	0.00660856	Down	50S ribosomal protein L10, chloroplastic [Eucalyptus grandis]
XP_010032290.1	-3.22125	0.466845	3.12e-07	1.73e-06	Down	aspartyl protease AED3 isoform X2 [Eucalyptus grandis]
XP_010032296.1	-3.25973	0.467866	4.22e-07	2.27e-06	Down	NADPH:quinone oxidoreductase [Eucalyptus grandis]
XP_010032358.1	-2.79873	0.288045	5.12e-09	4.89e-08	Down	aldose 1-epimerase [Eucalyptus grandis]
XP_010032381.1	-4.99476	0.53324	1.18e-09	1.37e-08	Down	ribulose bisphosphate carboxylase/oxygenase activase, chloroplastic [Eucalyptus grandis]
XP_010032541.1	-1.87764	0.238204	7.52e-06	2.92e-05	Down	serine carboxypeptidase-like 25 [Eucalyptus grandis]
XP_010032621.1	-3.19521	0.252462	2.28e-12	6.2e-11	Down	beta-glucosidase 44 [Eucalyptus grandis]
XP_010032637.1	-6.53951	0.636505	5.88e-09	5.46e-08	Down	ribulose bisphosphate carboxylase small chain, chloroplastic [Eucalyptus grandis]
XP_010032697.1	-1.20441	0.30956	0.000787048	0.00189284	Down	glutathione S-transferase DHAR3, chloroplastic [Eucalyptus grandis]
XP_010032718.1	-2.18373	0.115069	2.38e-13	9.16e-12	Down	probable inactive receptor kinase At3g02880 [Eucalyptus grandis]
XP_010032739.1	-2.39002	0.29003	1.36e-08	1.12e-07	Down	uncharacterized protein LOC104422188 [Eucalyptus grandis]
XP_010032777.1	-1.24924	0.298124	0.000303489	0.00080099	Down	probable xyloglucan endotransglucosylase/hydrolase protein B [Eucalyptus grandis]
XP_010032813.1	-1.01069	0.137098	1.01e-07	6.48e-07	Down	transcription factor Pur-alpha 1 isoform X1 [Eucalyptus grandis]
XP_010032840.1	-1.41319	0.407873	0.00210079	0.00457634	Down	glucosidase 2 subunit beta isoform X2 [Eucalyptus grandis]
XP_010032944.1	-2.01645	0.237661	3.17e-08	2.33e-07	Down	probable LRR receptor-like serine/threonine-protein kinase At1g06840 [Eucalyptus grandis]
XP_010032994.1	-1.38144	0.291715	7.39e-05	0.000228244	Down	6-phosphofructo-2-kinase/fructose-2,6-bisphosphatase [Eucalyptus grandis]
XP_010033025.1	-2.19091	0.227721	1.5e-07	9.12e-07	Down	50S ribosomal protein L4, chloroplastic [Eucalyptus grandis]
XP_010033042.1	-1.36995	0.421888	0.00330931	0.00687226	Down	uncharacterized protein LOC104422417 isoform X1 [Eucalyptus grandis]
XP_010033050.1	-6.53634	0.381777	2.66e-15	1.9e-13	Down	18.1 kDa class I heat shock protein [Eucalyptus grandis]
XP_010033076.1	-6.49045	0.228974	0	0	Down	18.1 kDa class I heat shock protein-like [Eucalyptus grandis]
XP_010033079.1	-1.9156	0.386294	0.000119426	0.000349804	Down	copper transporter 1 [Eucalyptus grandis]
XP_010033081.1	-2.55731	0.22738	1.37e-10	2.15e-09	Down	copper transporter 6 [Eucalyptus grandis]
XP_010033105.1	-5.30084	0.123852	0	0	Down	ribulose bisphosphate carboxylase/oxygenase activase, chloroplastic isoform X1 [Eucalyptus grandis]
XP_010033123.1	-1.84581	0.441907	0.000314167	0.000826236	Down	expansin-A4 [Eucalyptus grandis]
XP_010033127.1	-1.71499	0.229529	1.03e-07	6.6e-07	Down	outer envelope pore protein 16, chloroplastic [Eucalyptus grandis]
XP_010033165.1	-1.02454	0.274953	0.000997227	0.00233464	Down	LOW QUALITY PROTEIN: 60S ribosomal protein L23a-like [Eucalyptus grandis]
XP_010033186.1	-1.35583	0.253184	4.33e-05	0.000141054	Down	chitinase 2 [Eucalyptus grandis]
XP_010033189.1	-2.94767	0.443326	0.000290791	0.000772965	Down	phototropin-1 isoform X1 [Eucalyptus grandis]
XP_010033285.1	-1.09258	0.131198	1.12e-08	9.39e-08	Down	universal stress protein A-like protein [Eucalyptus grandis]
XP_010033343.1	-1.09854	0.21698	3.17e-05	0.000106114	Down	E3 ubiquitin-protein ligase RGLG2 isoform X1 [Eucalyptus grandis]
XP_010033366.1	-1.30545	0.541324	0.0301909	0.0490944	Down	uncharacterized protein LOC104422672 isoform X4 [Eucalyptus grandis]
XP_010033424.1	-2.44629	0.486056	4.3e-05	0.000140029	Down	protein NUCLEAR FUSION DEFECTIVE 4 [Eucalyptus grandis]
XP_010033473.1	-1.09459	0.469957	0.0282291	0.046135	Down	60S ribosomal protein L8-3 [Eucalyptus grandis]
XP_010033540.1	-2.63925	0.261832	3.35e-06	1.43e-05	Down	serine/arginine-rich splicing factor SR45a isoform X1 [Eucalyptus grandis]
XP_010033635.1	-1.0358	0.364901	0.00907599	0.0166949	Down	protein STRUBBELIG-RECEPTOR FAMILY 7 [Eucalyptus grandis]
XP_010033727.1	-2.05953	0.31758	8.6e-07	4.26e-06	Down	subtilisin-like protease SBT1.4 [Eucalyptus grandis]
XP_010033775.1	-1.5186	0.142148	1.03e-09	1.23e-08	Down	uncharacterized protein LOC104423017 [Eucalyptus grandis]
XP_010033826.1	-5.95542	0.210043	1.91e-14	1.02e-12	Down	acid phosphatase 1 [Eucalyptus grandis]
XP_010033959.1	-1.544	0.213956	1.46e-07	8.9e-07	Down	uncharacterized protein LOC104423176 [Eucalyptus grandis]
XP_010033970.1	-1.64015	0.593995	0.0106323	0.0192716	Down	PTI1-like tyrosine-protein kinase At3g15890 [Eucalyptus grandis]
XP_010034049.1	-1.44394	0.562504	0.0175825	0.0301663	Down	aspartyl protease family protein At5g10770 [Eucalyptus grandis]
XP_010034062.1	-1.09644	0.336149	0.00330592	0.00686797	Down	ACT domain-containing protein ACR11 [Eucalyptus grandis]
XP_010034084.1	-1.4755	0.158191	1.28e-09	1.46e-08	Down	V-type proton ATPase catalytic subunit A [Eucalyptus grandis]
XP_010034097.1	-3.28566	0.433532	4.02e-06	1.68e-05	Down	vacuolar-processing enzyme alpha-isozyme [Eucalyptus grandis]
XP_010034276.1	-1.27659	0.256062	3.87e-05	0.00012733	Down	aldose 1-epimerase [Eucalyptus grandis]
XP_010034357.1	-1.96496	0.244455	2.15e-08	1.66e-07	Down	30S ribosomal protein 2, chloroplastic [Eucalyptus grandis]
XP_010034521.1	-2.32224	0.247694	1.16e-09	1.35e-08	Down	L-ascorbate oxidase homolog [Eucalyptus grandis]
XP_010034641.1	-1.03198	0.201189	2.67e-05	9.11e-05	Down	40S ribosomal protein S3a [Eucalyptus grandis]
XP_010034898.1	-1.60701	0.403972	0.000556981	0.00137841	Down	probable 6-phosphogluconolactonase 4, chloroplastic [Eucalyptus grandis]
XP_010034932.1	-3.10158	0.156015	2.22e-16	2.75e-14	Down	alcohol dehydrogenase-like 3 [Eucalyptus grandis]
XP_010035060.1	-1.7797	0.260666	3.72e-07	2.02e-06	Down	phosphoglucomutase, chloroplastic [Eucalyptus grandis]
XP_010035085.1	-2.72938	0.373604	1.18e-07	7.44e-07	Down	sorbitol dehydrogenase [Eucalyptus grandis]
XP_010035129.1	-1.00109	0.244745	0.000392736	0.00100592	Down	remorin isoform X1 [Eucalyptus grandis]
XP_010035150.1	-1.55292	0.404929	0.00103434	0.00241069	Down	60S ribosomal protein L36-2 [Eucalyptus grandis]
XP_010035181.1	-1.69292	0.270707	1.83e-06	8.37e-06	Down	cell division control protein 48 homolog C isoform X1 [Eucalyptus grandis]
XP_010035248.1	-5.92946	0.197089	0	0	Down	photosystem I reaction center subunit II, chloroplastic [Eucalyptus grandis]
XP_010035249.1	-2.67101	0.287122	7.44e-08	4.95e-07	Down	probable pectinesterase/pectinesterase inhibitor 61 [Eucalyptus grandis]
XP_010035276.1	-6.48915	0.147116	0	0	Down	photosystem I reaction center subunit III, chloroplastic [Eucalyptus grandis]
XP_010035302.1	-2.42644	0.35334	3.38e-07	1.86e-06	Down	probable 6-phosphogluconolactonase 4, chloroplastic [Eucalyptus grandis]
XP_010035359.1	-1.15413	0.279529	0.000355646	0.000920117	Down	paladin isoform X1 [Eucalyptus grandis]
XP_010035400.1	-2.51855	0.197029	1.83e-12	5.11e-11	Down	glucose-1-phosphate adenylyltransferase large subunit 3, chloroplastic/amyloplastic isoform X1 [Eucalyptus grandis]
XP_010035513.1	-2.72401	0.340557	1.17e-07	7.37e-07	Down	1-aminocyclopropane-1-carboxylate oxidase 3 [Eucalyptus grandis]
XP_010035532.1	-1.07899	0.120415	2.8e-09	2.91e-08	Down	ATP-dependent (S)-NAD(P)H-hydrate dehydratase isoform X1 [Eucalyptus grandis]
XP_010035550.1	-1.06957	0.173956	6.56e-06	2.58e-05	Down	stem-specific protein TSJT1 isoform X2 [Eucalyptus grandis]
XP_010035593.1	-1.26055	0.354979	0.00213308	0.00464281	Down	basic 7S globulin [Eucalyptus grandis]
XP_010035642.1	-1.08786	0.131445	1.26e-08	1.04e-07	Down	universal stress protein PHOS34-like isoform X1 [Eucalyptus grandis]
XP_010035980.1	-4.98382	0.470755	4.23e-10	5.75e-09	Down	protein LURP-one-related 15 [Eucalyptus grandis]
XP_010035998.1	-3.56857	0.382871	4.27e-09	4.19e-08	Down	non-specific lipid-transfer protein 1 [Eucalyptus grandis]
XP_010036015.1	-1.4058	0.115536	5.33e-12	1.26e-10	Down	thioredoxin H-type isoform X1 [Eucalyptus grandis]
XP_010036082.1	-3.80045	0.269819	7.96e-09	7.03e-08	Down	pyruvate, phosphate dikinase, chloroplastic [Eucalyptus grandis]
XP_010036091.1	-1.13848	0.187253	2.36e-06	1.04e-05	Down	2-dehydro-3-deoxyphosphooctonate aldolase 1 [Eucalyptus grandis]
XP_010036097.1	-5.18618	0.600037	3.46e-08	2.51e-07	Down	chlorophyll a-b binding protein 8, chloroplastic [Eucalyptus grandis]
XP_010036111.1	-2.722	0.473822	5.51e-06	2.22e-05	Down	glucose-1-phosphate adenylyltransferase small subunit, chloroplastic/amyloplastic [Eucalyptus grandis]
XP_010036132.1	-1.39425	0.106741	1.14e-12	3.34e-11	Down	alcohol dehydrogenase class-3 [Eucalyptus grandis]
XP_010036171.1	-1.95853	0.221185	4.74e-05	0.000152344	Down	uncharacterized protein LOC104425234 [Eucalyptus grandis]
XP_010036199.1	-1.44194	0.48088	0.00622727	0.011989	Down	short-chain type dehydrogenase/reductase [Eucalyptus grandis]
XP_010036279.1	-1.57311	0.290761	5.78e-05	0.000181931	Down	uncharacterized protein At4g15545 [Eucalyptus grandis]
XP_010036408.1	-3.79482	0.335409	4.19e-11	7.75e-10	Down	alpha-L-arabinofuranosidase 1 [Eucalyptus grandis]
XP_010036416.1	-1.264	0.312567	0.00054188	0.0013468	Down	uncharacterized protein LOC104425415 [Eucalyptus grandis]
XP_010036435.1	-1.38887	0.0685218	0	0	Down	villin-3 isoform X1 [Eucalyptus grandis]
XP_010036585.1	-1.73763	0.261672	5.87e-07	3.03e-06	Down	putative phosphatidylglycerol/phosphatidylinositol transfer protein DDB_G0282179 [Eucalyptus grandis]
XP_010036587.1	-1.8283	0.258956	2.12e-07	1.23e-06	Down	uncharacterized protein LOC104425564 [Eucalyptus grandis]
XP_010036630.1	-1.51337	0.137788	4.67e-11	8.56e-10	Down	alpha-glucosidase [Eucalyptus grandis]
XP_010036658.1	-1.62263	0.164017	3.98e-10	5.45e-09	Down	S-formylglutathione hydrolase [Eucalyptus grandis]
XP_010036733.1	-1.14879	0.345508	0.00294779	0.00619821	Down	splicing factor U2af small subunit B isoform X1 [Eucalyptus grandis]
XP_010036760.1	-1.10592	0.380751	0.00758468	0.0142903	Down	cysteine-rich repeat secretory protein 55 [Eucalyptus grandis]
XP_010036774.1	-1.78311	0.483428	0.00219021	0.00474926	Down	putative quinone-oxidoreductase homolog, chloroplastic [Eucalyptus grandis]
XP_010036808.1	-2.74815	0.32384	7.88e-09	6.99e-08	Down	CASP-like protein 1D1 [Eucalyptus grandis]
XP_010036821.1	-1.16009	0.401531	0.0090705	0.0166907	Down	endochitinase EP3 [Eucalyptus grandis]
XP_010036876.1	-1.16599	0.289281	0.000654866	0.00159935	Down	cytochrome P450 CYP736A12 [Eucalyptus grandis]
XP_010037065.1	-1.44536	0.200663	1.51e-07	9.12e-07	Down	glyoxylate/succinic semialdehyde reductase 1 [Eucalyptus grandis]
XP_010037121.1	-1.66376	0.610026	0.0172686	0.0297061	Down	protein SHOOT GRAVITROPISM 6 isoform X1 [Eucalyptus grandis]
XP_010037140.1	-1.82184	0.204393	2.11e-08	1.63e-07	Down	RNA polymerase II C-terminal domain phosphatase-like 4 [Eucalyptus grandis]
XP_010037232.1	-1.02896	0.191354	1.41e-05	5.15e-05	Down	chaperone protein ClpB1 [Eucalyptus grandis]
XP_010037305.1	-1.8237	0.167479	5.59e-11	1e-09	Down	2-Cys peroxiredoxin BAS1, chloroplastic [Eucalyptus grandis]
XP_010037445.1	-2.609	0.241404	3.54e-08	2.56e-07	Down	rapid alkalinization factor [Eucalyptus grandis]
XP_010037453.1	-1.39376	0.190003	1.1e-07	6.97e-07	Down	nucleoside diphosphate kinase 2, chloroplastic [Eucalyptus grandis]
XP_010037503.1	-1.81215	0.0676869	0	0	Down	elongation factor Tu, chloroplastic [Eucalyptus grandis]
XP_010037523.1	-1.70084	0.328822	3.04e-05	0.000102684	Down	60S ribosomal protein L27a-3 [Eucalyptus grandis]
XP_010037634.1	-1.43323	0.286021	3.62e-05	0.000120135	Down	ATPase 11, plasma membrane-type [Eucalyptus grandis]
XP_010037694.1	-1.09435	0.32927	0.00274077	0.00581701	Down	bifunctional monothiol glutaredoxin-S16, chloroplastic [Eucalyptus grandis]
XP_010037701.1	-5.00109	0.181212	0	0	Down	chlorophyll a-b binding protein CP29.1, chloroplastic [Eucalyptus grandis]
XP_010037718.1	-1.6754	0.342597	7.77e-05	0.000237876	Down	auxin transporter-like protein 4 [Eucalyptus grandis]
XP_010037774.1	-1.85034	0.241152	5.75e-06	2.3e-05	Down	macrophage migration inhibitory factor homolog isoform X2 [Eucalyptus grandis]
XP_010037786.1	-1.45162	0.453025	0.00466921	0.00928842	Down	putative receptor protein kinase ZmPK1 [Eucalyptus grandis]
XP_010037912.1	-1.01002	0.319077	0.00404375	0.00815402	Down	thioredoxin-like protein AAED1, chloroplastic [Eucalyptus grandis]
XP_010037913.1	-1.40472	0.307173	0.000112686	0.000331556	Down	40S ribosomal protein S23 [Eucalyptus grandis]
XP_010037927.1	-1.74017	0.341081	0.000106614	0.000316015	Down	probable LRR receptor-like serine/threonine-protein kinase At1g67720 [Eucalyptus grandis]
XP_010037957.1	-1.46516	0.347638	0.000469416	0.00118366	Down	uncharacterized protein LOC104426553 isoform X1 [Eucalyptus grandis]
XP_010037961.1	-3.54867	0.349227	2.32e-10	3.43e-09	Down	probable aquaporin PIP2-2 [Eucalyptus grandis]
XP_010038022.1	-1.16014	0.247319	0.00014037	0.000403875	Down	histone H1 [Eucalyptus grandis]
XP_010038123.1	-4.09549	0.411108	3.46e-10	4.86e-09	Down	endo-1,3;1,4-beta-D-glucanase [Eucalyptus grandis]
XP_010038233.1	-1.7784	0.267674	5.82e-07	3e-06	Down	bifunctional epoxide hydrolase 2 [Eucalyptus grandis]
XP_010038421.1	-1.93074	0.361678	4.49e-05	0.00014538	Down	phosphoglycolate phosphatase 1B, chloroplastic [Eucalyptus grandis]
XP_010038423.2	-1.28902	0.384353	0.00254307	0.00543958	Down	L-idonate 5-dehydrogenase [Eucalyptus grandis]
XP_010038690.1	-1.10358	0.157839	2.5e-07	1.42e-06	Down	2-methyl-6-phytyl-1,4-hydroquinone methyltransferase, chloroplastic [Eucalyptus grandis]
XP_010038728.1	-2.15884	0.189562	1.08e-10	1.75e-09	Down	glutathione S-transferase F9 [Eucalyptus grandis]
XP_010038864.1	-1.44066	0.0836201	2.22e-15	1.72e-13	Down	LOW QUALITY PROTEIN: S-formylglutathione hydrolase-like [Eucalyptus grandis]
XP_010038942.1	-2.13065	0.541542	0.000890004	0.0021131	Down	LOW QUALITY PROTEIN: alpha-glucosidase-like [Eucalyptus grandis]
XP_010039173.1	-1.69759	0.491387	0.00250434	0.00536776	Down	uncharacterized protein LOC104427850 [Eucalyptus grandis]
XP_010039237.1	-2.1429	0.656933	0.0172061	0.029628	Down	U-box domain-containing protein 3 isoform X1 [Eucalyptus grandis]
XP_010039803.1	-6.71162	0.266493	0	0	Down	probable xyloglucan endotransglucosylase/hydrolase protein 23 [Eucalyptus grandis]
XP_010040171.2	-2.43139	0.820257	0.00716445	0.0135871	Down	receptor-like protein 12 [Eucalyptus grandis]
XP_010040389.1	-1.77199	0.599987	0.00816071	0.0152376	Down	putative receptor protein kinase ZmPK1 [Eucalyptus grandis]
XP_010040431.2	-2.3245	0.254602	1.82e-06	8.34e-06	Down	caffeic acid 3-O-methyltransferase [Eucalyptus grandis]
XP_010041031.1	-1.25443	0.153475	1.59e-08	1.28e-07	Down	DNA-damage-repair/toleration protein DRT102 [Eucalyptus grandis]
XP_010041201.2	-1.18176	0.306169	0.000709498	0.00172307	Down	thioredoxin-like protein CXXS1 [Eucalyptus grandis]
XP_010041384.1	-2.06688	0.326255	2.25e-06	9.97e-06	Down	protein SRC2 homolog [Eucalyptus grandis]
XP_010041388.1	-5.4886	0.263786	6.29e-12	1.43e-10	Down	UDP-glycosyltransferase 76F1-like, partial [Eucalyptus grandis]
XP_010041422.1	-2.05679	0.148949	3.35e-13	1.21e-11	Down	glutamine synthetase leaf isozyme, chloroplastic isoform X1 [Eucalyptus grandis]
XP_010041725.1	-2.33032	0.347923	5.1e-07	2.67e-06	Down	peroxidase N1-like isoform X1 [Eucalyptus grandis]
XP_010041784.1	-2.05985	0.238436	3.3e-07	1.82e-06	Down	nucleolin [Eucalyptus grandis]
XP_010041872.1	-2.08258	0.17473	1.12e-09	1.31e-08	Down	MLP-like protein 28 [Eucalyptus grandis]
XP_010041937.1	-2.6845	0.43769	0.00017215	0.000486697	Down	sodium/hydrogen exchanger 2 [Eucalyptus grandis]
XP_010042041.1	-1.07464	0.187145	5.54e-06	2.23e-05	Down	protein BONZAI 3 isoform X1 [Eucalyptus grandis]
XP_010042322.1	-1.31123	0.183336	2.77e-07	1.57e-06	Down	ras-related protein RABB1c [Eucalyptus grandis]
XP_010042338.1	-1.52313	0.167795	2.18e-09	2.31e-08	Down	uncharacterized protein LOC104431391, partial [Eucalyptus grandis]
XP_010042419.1	-2.26355	0.196195	3.63e-09	3.64e-08	Down	aspartic proteinase isoform X1 [Eucalyptus grandis]
XP_010042981.1	-1.87039	0.362262	2.45e-05	8.44e-05	Down	patellin-3-like, partial [Eucalyptus grandis]
XP_010043094.1	-2.34342	0.297777	4.21e-08	2.99e-07	Down	amidase 1 isoform X3 [Eucalyptus grandis]
XP_010043096.1	-2.50435	0.415807	5.61e-06	2.25e-05	Down	amidase 1 isoform X2 [Eucalyptus grandis]
XP_010043145.1	-1.68346	0.244444	7.48e-06	2.91e-05	Down	protein BONZAI 3 [Eucalyptus grandis]
XP_010043227.1	-2.02506	0.541333	0.000960819	0.00225957	Down	uncharacterized protein LOC104432476 [Eucalyptus grandis]
XP_010043384.1	-1.85336	0.612798	0.00623136	0.0119924	Down	stress-response A/B barrel domain-containing protein HS1 [Eucalyptus grandis]
XP_010043449.1	-2.35843	0.712654	0.0038999	0.00790004	Down	cytochrome P450 86A1 [Eucalyptus grandis]
XP_010043460.1	-2.7711	0.516212	1.44e-05	5.25e-05	Down	alpha-glucan phosphorylase, H isozyme [Eucalyptus grandis]
XP_010043475.1	-1.52211	0.33004	0.000101895	0.000303757	Down	universal stress protein PHOS32 [Eucalyptus grandis]
XP_010043538.1	-1.07944	0.334226	0.0034549	0.00712625	Down	receptor-like protein kinase FERONIA [Eucalyptus grandis]
XP_010043565.1	-4.95247	0.486323	1.19e-08	9.88e-08	Down	17.4 kDa class I heat shock protein [Eucalyptus grandis]
XP_010043569.1	-1.61031	0.174002	4.39e-07	2.34e-06	Down	inner membrane protein PPF-1, chloroplastic [Eucalyptus grandis]
XP_010043700.1	-2.73055	0.364756	1e-07	6.46e-07	Down	tetraspanin-3 [Eucalyptus grandis]
XP_010043801.1	-4.16839	0.253109	1.87e-11	3.68e-10	Down	MLP-like protein 423 [Eucalyptus grandis]
XP_010043841.1	-1.36032	0.195197	2.64e-07	1.5e-06	Down	probable inactive receptor kinase At1g27190 [Eucalyptus grandis]
XP_010043875.1	-2.50751	0.289073	1.63e-06	7.55e-06	Down	probable plastid-lipid-associated protein 12, chloroplastic isoform X2 [Eucalyptus grandis]
XP_010043907.1	-1.3863	0.302726	0.000146532	0.000418825	Down	non-functional NADPH-dependent codeinone reductase 2 [Eucalyptus grandis]
XP_010044014.1	-1.38801	0.161735	6.38e-09	5.85e-08	Down	universal stress protein PHOS32 [Eucalyptus grandis]
XP_010044037.1	-2.02121	0.333081	2.88e-06	1.25e-05	Down	probable serine/threonine-protein kinase At5g41260 [Eucalyptus grandis]
XP_010044055.1	-1.02781	0.327737	0.00480176	0.00952297	Down	heme-binding-like protein At3g10130, chloroplastic [Eucalyptus grandis]
XP_010044059.1	-1.86008	0.171524	6.09e-11	1.08e-09	Down	protein SSUH2 homolog [Eucalyptus grandis]
XP_010044151.1	-1.64679	0.376808	0.000475627	0.00119817	Down	fruit protein pKIWI502 [Eucalyptus grandis]
XP_010044212.1	-5.01335	0.435635	1.57e-10	2.44e-09	Down	pectinesterase [Eucalyptus grandis]
XP_010044308.1	-3.52944	0.345763	5.18e-10	6.82e-09	Down	phosphoenolpyruvate carboxylase 4 [Eucalyptus grandis]
XP_010044384.1	-1.25289	0.302544	0.000344513	0.00089429	Down	probable 6-phosphogluconolactonase 1 [Eucalyptus grandis]
XP_010044414.1	-2.73195	0.65755	0.000332678	0.000869207	Down	PLASMODESMATA CALLOSE-BINDING PROTEIN 3 [Eucalyptus grandis]
XP_010044504.1	-1.48291	0.239644	1.8e-06	8.26e-06	Down	vinorine synthase [Eucalyptus grandis]
XP_010044506.1	-2.9847	0.720391	0.000342746	0.000891894	Down	probable leucine-rich repeat receptor-like protein kinase At5g49770 [Eucalyptus grandis]
XP_010044516.1	-1.21213	0.201558	2.79e-06	1.21e-05	Down	very-long-chain 3-oxoacyl-CoA reductase 1 [Eucalyptus grandis]
XP_010044528.1	-1.64954	0.184221	2.84e-09	2.94e-08	Down	uncharacterized protein LOC104433472 [Eucalyptus grandis]
XP_010044555.1	-2.22855	0.148979	3.23e-11	6.05e-10	Down	GDSL esterase/lipase At3g26430 [Eucalyptus grandis]
XP_010044557.2	-1.18502	0.347396	0.00229379	0.00494911	Down	uncharacterized protein LOC104433492 [Eucalyptus grandis]
XP_010044583.1	-1.28202	0.251971	0.000109642	0.000323698	Down	ARM REPEAT PROTEIN INTERACTING WITH ABF2 [Eucalyptus grandis]
XP_010044623.1	-1.48248	0.461894	0.00362979	0.00743978	Down	carbonic anhydrase 2 isoform X2 [Eucalyptus grandis]
XP_010044733.1	-1.51141	0.291053	2.26e-05	7.89e-05	Down	60S ribosomal protein L34 [Eucalyptus grandis]
XP_010044754.1	-1.56418	0.354991	0.00017363	0.00048987	Down	signal recognition particle subunit SRP72 [Eucalyptus grandis]
XP_010044804.1	-1.95445	0.414838	0.000235315	0.000640225	Down	65-kDa microtubule-associated protein 8 [Eucalyptus grandis]
XP_010044853.1	-1.01716	0.206165	4.42e-05	0.0001435	Down	uncharacterized protein LOC104433706 [Eucalyptus grandis]
XP_010044906.1	-1.1354	0.295931	0.000752675	0.00181437	Down	60S ribosomal protein L21-1 [Eucalyptus grandis]
XP_010044937.1	-1.64078	0.13908	1.84e-10	2.82e-09	Down	anthocyanidin 3-O-glucosyltransferase 2 [Eucalyptus grandis]
XP_010044969.1	-2.27887	0.40596	8.88e-06	3.41e-05	Down	metal tolerance protein 4 [Eucalyptus grandis]
XP_010044987.1	-2.48038	0.477509	2.26e-05	7.86e-05	Down	beta-glucosidase 12 [Eucalyptus grandis]
XP_010045004.1	-3.40819	0.339907	3.04e-10	4.36e-09	Down	DNA-damage-repair/toleration protein DRT100 [Eucalyptus grandis]
XP_010045007.1	-1.42797	0.344672	0.000342904	0.000891894	Down	uncharacterized protein LOC104433829 [Eucalyptus grandis]
XP_010045046.1	-4.4007	0.469434	5.93e-09	5.49e-08	Down	serine--glyoxylate aminotransferase [Eucalyptus grandis]
XP_010045095.1	-1.02369	0.221629	0.000100052	0.000298949	Down	cysteine desulfurase 1, chloroplastic [Eucalyptus grandis]
XP_010045157.1	-4.72166	0.773797	1.53e-05	5.54e-05	Down	probable carboxylesterase 15 [Eucalyptus grandis]
XP_010045193.1	-1.04616	0.118326	3.62e-09	3.64e-08	Down	vesicle-associated membrane protein 714 [Eucalyptus grandis]
XP_010045225.1	-2.01142	0.246818	1.67e-08	1.34e-07	Down	peroxidase 5 [Eucalyptus grandis]
XP_010045283.1	-1.80106	0.180202	3.24e-10	4.59e-09	Down	serine carboxypeptidase-like 51 [Eucalyptus grandis]
XP_010045285.1	-1.63693	0.289772	8.12e-06	3.14e-05	Down	serine carboxypeptidase-like 51 [Eucalyptus grandis]
XP_010045300.1	-3.28099	0.101966	4.44e-16	4.13e-14	Down	50S ribosomal protein L9, chloroplastic [Eucalyptus grandis]
XP_010045314.2	-1.11306	0.199005	8.1e-06	3.13e-05	Down	lactoylglutathione lyase isoform X1 [Eucalyptus grandis]
XP_010045322.1	-1.26738	0.418899	0.00621558	0.0119754	Down	putative potassium transporter 12 isoform X1 [Eucalyptus grandis]
XP_010045404.1	-1.94836	0.674891	0.0088221	0.0162971	Down	protein TIC110, chloroplastic isoform X1 [Eucalyptus grandis]
XP_010045584.1	-1.15122	0.422699	0.0118498	0.0212708	Down	protein translocase subunit SecA, chloroplastic [Eucalyptus grandis]
XP_010045701.1	-1.07876	0.444782	0.0228475	0.0381537	Down	pto-interacting protein 1 [Eucalyptus grandis]
XP_010046044.1	-2.2138	0.336634	8.41e-07	4.18e-06	Down	plasma membrane-associated cation-binding protein 2 [Eucalyptus grandis]
XP_010046130.2	-3.11713	0.634331	0.000357379	0.000923539	Down	GDSL esterase/lipase At2g04570 isoform X2 [Eucalyptus grandis]
XP_010046363.1	-1.15211	0.145177	2.72e-08	2.03e-07	Down	B-cell receptor-associated protein 31 [Eucalyptus grandis]
XP_010046653.1	-1.95851	0.507072	0.000843159	0.00201387	Down	aquaporin PIP2-1 [Eucalyptus grandis]
XP_010046707.1	-1.84439	0.281793	7.42e-07	3.72e-06	Down	syntaxin-71 [Eucalyptus grandis]
XP_010046717.1	-1.70416	0.654558	0.0162181	0.0280754	Down	uncharacterized protein LOC104435714 [Eucalyptus grandis]
XP_010046969.1	-2.2348	0.30244	9.69e-08	6.27e-07	Down	porphobilinogen deaminase, chloroplastic [Eucalyptus grandis]
XP_010046992.1	-2.42338	0.233284	1.48e-10	2.31e-09	Down	probable xyloglucan endotransglucosylase/hydrolase protein 23 [Eucalyptus grandis]
XP_010047008.1	-1.25795	0.262587	6.41e-05	0.000200902	Down	FGGY carbohydrate kinase domain-containing protein isoform X1 [Eucalyptus grandis]
XP_010047012.1	-1.41516	0.326435	0.0002915	0.000773334	Down	CBL-interacting serine/threonine-protein kinase 21 isoform X1 [Eucalyptus grandis]
XP_010047106.1	-1.08203	0.0803545	5.84e-13	1.92e-11	Down	leucine aminopeptidase 1 [Eucalyptus grandis]
XP_010047138.1	-1.49245	0.222472	4.97e-07	2.61e-06	Down	temperature-induced lipocalin-1 [Eucalyptus grandis]
XP_010047214.1	-2.1554	0.588944	0.0215846	0.0362554	Down	protein NUCLEAR FUSION DEFECTIVE 4 [Eucalyptus grandis]
XP_010047277.1	-2.85468	0.321025	4.62e-09	4.49e-08	Down	ultraviolet-B receptor UVR8 [Eucalyptus grandis]
XP_010047423.1	-4.74567	0.425861	2.4e-08	1.84e-07	Down	pectinesterase-like [Eucalyptus grandis]
XP_010047465.1	-2.49079	0.694185	0.00246037	0.00528442	Down	inter-alpha-trypsin inhibitor heavy chain H3 [Eucalyptus grandis]
XP_010047476.1	-1.20676	0.162604	8.98e-08	5.88e-07	Down	thiol protease aleurain [Eucalyptus grandis]
XP_010047621.1	-1.31366	0.34584	0.000829817	0.00198744	Down	60S ribosomal protein L31 [Eucalyptus grandis]
XP_010047663.1	-1.18943	0.238517	3.86e-05	0.000127064	Down	profilin-1 [Eucalyptus grandis]
XP_010047689.1	-1.44814	0.246832	4.04e-06	1.69e-05	Down	NADP-dependent malic enzyme [Eucalyptus grandis]
XP_010047753.1	-2.68828	0.337789	2.58e-08	1.95e-07	Down	uncharacterized protein At5g02240 [Eucalyptus grandis]
XP_010047772.1	-1.28082	0.458372	0.0115671	0.0208281	Down	sodium/pyruvate cotransporter BASS2, chloroplastic [Eucalyptus grandis]
XP_010047881.1	-2.66318	0.259646	2.99e-10	4.31e-09	Down	tetraspanin-8 [Eucalyptus grandis]
XP_010048020.1	-1.80372	0.244691	2.98e-07	1.66e-06	Down	probable polygalacturonase isoform X1 [Eucalyptus grandis]
XP_010048478.1	-1.23424	0.295443	0.000313626	0.000825232	Down	uncharacterized protein LOC104437261 [Eucalyptus grandis]
XP_010048527.1	-2.71066	0.209524	6.87e-10	8.8e-09	Down	peptidyl-prolyl cis-trans isomerase FKBP16-3, chloroplastic [Eucalyptus grandis]
XP_010048581.1	-1.15079	0.32379	0.00154109	0.00345997	Down	subtilisin-like protease SBT2.6 [Eucalyptus grandis]
XP_010048668.1	-1.38905	0.516909	0.0128781	0.0228329	Down	peroxidase 16 [Eucalyptus grandis]
XP_010048699.1	-2.13485	0.535162	0.00400997	0.00809777	Down	preprotein translocase subunit SCY1, chloroplastic [Eucalyptus grandis]
XP_010048700.1	-1.87017	0.21599	5.39e-09	5.08e-08	Down	uncharacterized protein LOC104437457 isoform X1 [Eucalyptus grandis]
XP_010048887.1	-1.00022	0.22054	0.000148218	0.000423177	Down	uncharacterized protein LOC104437601 [Eucalyptus grandis]
XP_010048926.1	-1.19924	0.39671	0.00647282	0.0124112	Down	40S ribosomal protein S11 [Eucalyptus grandis]
XP_010048950.1	-1.67063	0.16521	2.56e-10	3.74e-09	Down	vesicle-associated membrane protein 711 [Eucalyptus grandis]
XP_010048963.1	-2.18322	0.241563	0.000102807	0.000305567	Down	G-type lectin S-receptor-like serine/threonine-protein kinase SD2-5 [Eucalyptus grandis]
XP_010049073.1	-2.02791	0.264822	9.88e-06	3.75e-05	Down	probable pectinesterase/pectinesterase inhibitor 34 [Eucalyptus grandis]
XP_010049196.1	-2.99244	0.882859	0.00232694	0.00501648	Down	glycine dehydrogenase (decarboxylating), mitochondrial [Eucalyptus grandis]
XP_010049279.1	-2.326	0.700275	0.0040378	0.00814765	Down	cytokinin dehydrogenase 7 [Eucalyptus grandis]
XP_010049300.1	-3.78679	0.621679	9.35e-06	3.57e-05	Down	alpha-aminoadipic semialdehyde synthase [Eucalyptus grandis]
XP_010049367.1	-4.16823	0.269947	8.4e-09	7.39e-08	Down	21 kDa protein [Eucalyptus grandis]
XP_010049566.2	-1.69288	0.391097	0.012364	0.0220946	Down	uncharacterized protein LOC104438178 [Eucalyptus grandis]
XP_010049647.1	-1.27365	0.120885	1.11e-10	1.79e-09	Down	probable lactoylglutathione lyase, chloroplastic [Eucalyptus grandis]
XP_010049669.1	-1.2175	0.292842	0.000410674	0.00104773	Down	chloroplast processing peptidase [Eucalyptus grandis]
XP_010049719.1	-2.57796	0.12441	5.22e-14	2.38e-12	Down	leucine-rich repeat extensin-like protein 4 [Eucalyptus grandis]
XP_010049746.1	-5.3406	0.244398	8.71e-13	2.64e-11	Down	beta-galactosidase [Eucalyptus grandis]
XP_010049752.1	-2.2989	0.192135	7.65e-12	1.67e-10	Down	1,4-alpha-glucan-branching enzyme 2-2, chloroplastic/amyloplastic [Eucalyptus grandis]
XP_010049857.1	-1.27531	0.307206	0.000335608	0.000875501	Down	probable steroid-binding protein 3 [Eucalyptus grandis]
XP_010049875.1	-1.11833	0.400009	0.0115296	0.0207748	Down	protein ENHANCED DISEASE RESISTANCE 2-like isoform X2 [Eucalyptus grandis]
XP_010049973.1	-1.02476	0.306189	0.00382319	0.00777492	Down	histone deacetylase HDT1 [Eucalyptus grandis]
XP_010050122.1	-1.43278	0.420412	0.00389296	0.00788904	Down	heparanase-like protein 3 isoform X1 [Eucalyptus grandis]
XP_010050398.2	-1.79512	0.607883	0.013137	0.0232383	Down	uncharacterized protein LOC104438955 [Eucalyptus grandis]
XP_010051031.1	-2.64925	0.307747	9.93e-07	4.84e-06	Down	50S ribosomal protein L6, chloroplastic [Eucalyptus grandis]
XP_010051482.1	-4.90843	0.371138	4.93e-11	8.97e-10	Down	cytochrome b6-f complex iron-sulfur subunit, chloroplastic [Eucalyptus grandis]
XP_010051786.1	-2.16624	0.335708	7.98e-06	3.09e-05	Down	protochlorophyllide reductase [Eucalyptus grandis]
XP_010051871.1	-1.3637	0.234123	2.58e-05	8.88e-05	Down	reticuline oxidase-like protein [Eucalyptus grandis]
XP_010051889.1	-1.20727	0.187987	1.84e-06	8.38e-06	Down	uncharacterized protein LOC104440663 [Eucalyptus grandis]
XP_010051963.1	-1.55173	0.477807	0.00369302	0.00753672	Down	serine/threonine-protein phosphatase 6 regulatory subunit 3 [Eucalyptus grandis]
XP_010051973.1	-1.751	0.223152	2.76e-06	1.2e-05	Down	BTB/POZ domain-containing protein At1g30440 [Eucalyptus grandis]
XP_010051979.2	-3.56619	0.79103	0.000310205	0.000817058	Down	flavonoid 3'-monooxygenase [Eucalyptus grandis]
XP_010052015.1	-5.12386	0.280942	4.44e-16	4.13e-14	Down	CSC1-like protein ERD4 [Eucalyptus grandis]
XP_010052016.1	-5.37158	0.228814	0	0	Down	CSC1-like protein ERD4 [Eucalyptus grandis]
XP_010052095.1	-6.1142	0.770002	1.87e-07	1.1e-06	Down	chlorophyll a-b binding protein of LHCII type 1 [Eucalyptus grandis]
XP_010052197.1	-3.00937	0.563741	5.43e-05	0.000173002	Down	senescence-specific cysteine protease SAG12 [Eucalyptus grandis]
XP_010052295.1	-2.22158	0.208877	3.43e-09	3.46e-08	Down	30S ribosomal protein S5, chloroplastic [Eucalyptus grandis]
XP_010052299.1	-1.04497	0.451756	0.0296009	0.0482104	Down	non-classical arabinogalactan protein 30 [Eucalyptus grandis]
XP_010052458.1	-4.38279	0.527103	3.09e-08	2.28e-07	Down	oxygen-evolving enhancer protein 3-2, chloroplastic [Eucalyptus grandis]
XP_010052604.1	-1.93323	0.273447	0.000198869	0.000551621	Down	signal recognition particle 14 kDa protein [Eucalyptus grandis]
XP_010052670.1	-1.6564	0.412263	0.000473261	0.00119278	Down	60S ribosomal protein L27 [Eucalyptus grandis]
XP_010052685.1	-2.73632	0.683676	0.000922464	0.00218022	Down	50S ribosomal protein L3-1, chloroplastic [Eucalyptus grandis]
XP_010052841.1	-1.23913	0.302681	0.00148868	0.00336016	Down	peroxidase 42 [Eucalyptus grandis]
XP_010052843.1	-3.18654	0.951977	0.00338452	0.00700051	Down	starch synthase 3, chloroplastic/amyloplastic isoform X1 [Eucalyptus grandis]
XP_010052857.1	-1.78406	0.128173	2.81e-13	1.04e-11	Down	putative lactoylglutathione lyase [Eucalyptus grandis]
XP_010052882.1	-1.89751	0.586052	0.00350451	0.00721998	Down	calcium permeable stress-gated cation channel 1 [Eucalyptus grandis]
XP_010052888.1	-2.94534	0.125761	0	0	Down	ATP-dependent zinc metalloprotease FTSH 2, chloroplastic [Eucalyptus grandis]
XP_010052892.1	-4.89704	0.528423	4.32e-07	2.31e-06	Down	1-aminocyclopropane-1-carboxylate oxidase [Eucalyptus grandis]
XP_010052901.1	-2.13767	0.152918	2.19e-10	3.26e-09	Down	uncharacterized membrane protein At1g16860 [Eucalyptus grandis]
XP_010053041.1	-2.78805	0.259014	7.11e-11	1.24e-09	Down	50S ribosomal protein L11, chloroplastic [Eucalyptus grandis]
XP_010053080.1	-1.13022	0.310688	0.00124783	0.00285957	Down	uncharacterized protein LOC104441621 [Eucalyptus grandis]
XP_010053163.2	-2.95941	1.1184	0.0176084	0.0302007	Down	cellulose synthase-like protein G3 [Eucalyptus grandis]
XP_010053244.1	-2.33414	0.33827	3.12e-07	1.73e-06	Down	aquaporin PIP1-3 [Eucalyptus grandis]
XP_010053259.1	-1.03724	0.123553	9.65e-09	8.33e-08	Down	probable serine/threonine-protein kinase At5g41260 [Eucalyptus grandis]
XP_010053265.2	-1.43676	0.294408	5.63e-05	0.000178285	Down	probable xyloglucan endotransglucosylase/hydrolase protein 16 [Eucalyptus grandis]
XP_010053269.1	-1.30119	0.277804	8.46e-05	0.000256623	Down	probable glutathione peroxidase 8 [Eucalyptus grandis]
XP_010053351.1	-2.24226	0.530482	0.00141996	0.00321438	Down	SPX domain-containing membrane protein At4g22990 [Eucalyptus grandis]
XP_010053436.1	-1.00387	0.108442	1.49e-09	1.66e-08	Down	uncharacterized protein LOC104441884 [Eucalyptus grandis]
XP_010053589.1	-4.48426	0.140729	0	0	Down	glycine cleavage system H protein, mitochondrial [Eucalyptus grandis]
XP_010053610.1	-1.5489	0.303191	2.81e-05	9.54e-05	Down	abscisic acid receptor PYR1 [Eucalyptus grandis]
XP_010053618.1	-2.53657	0.20663	9.09e-11	1.53e-09	Down	28 kDa ribonucleoprotein, chloroplastic [Eucalyptus grandis]
XP_010053640.1	-1.55673	0.371406	0.000324475	0.000850337	Down	uncharacterized protein At1g32220, chloroplastic isoform X1 [Eucalyptus grandis]
XP_010053670.1	-1.35419	0.231599	0.000111351	0.000328186	Down	(+)-neomenthol dehydrogenase [Eucalyptus grandis]
XP_010053674.1	-1.37793	0.238987	5.22e-06	2.12e-05	Down	(+)-neomenthol dehydrogenase [Eucalyptus grandis]
XP_010053756.1	-4.58713	0.53977	4.53e-08	3.18e-07	Down	50S ribosomal protein L5, chloroplastic [Eucalyptus grandis]
XP_010053799.1	-1.67948	0.27197	0.000266531	0.000715426	Down	dihydroflavonol-4-reductase [Eucalyptus grandis]
XP_010053878.1	-2.52511	0.286115	5.32e-09	5.04e-08	Down	synaptotagmin-4 [Eucalyptus grandis]
XP_010053901.1	-1.57377	0.43447	0.00129771	0.00295952	Down	40S ribosomal protein S13 [Eucalyptus grandis]
XP_010053907.1	-2.10319	0.288834	1.25e-07	7.81e-07	Down	transketolase, chloroplastic [Eucalyptus grandis]
XP_010053918.1	-1.68549	0.520558	0.0036341	0.00744569	Down	flavin-containing monooxygenase FMO GS-OX5 [Eucalyptus grandis]
XP_010054042.1	-1.09253	0.28419	0.000738079	0.00178664	Down	60S ribosomal protein L13-2 [Eucalyptus grandis]
XP_010054080.1	-6.43131	0.173697	0	0	Down	oxygen-evolving enhancer protein 2, chloroplastic [Eucalyptus grandis]
XP_010054106.1	-19.3727	6.59962	0.00704768	0.0134048	Down	secretory carrier-associated membrane protein 4 isoform X1 [Eucalyptus grandis]
XP_010054140.1	-3.1221	0.354204	3.84e-09	3.82e-08	Down	uncharacterized oxidoreductase At1g06690, chloroplastic [Eucalyptus grandis]
XP_010054273.1	-1.68375	0.3728	0.000877088	0.00208529	Down	ABC transporter B family member 9 [Eucalyptus grandis]
XP_010054321.1	-1.15755	0.190703	2.42e-06	1.06e-05	Down	extensin isoform X1 [Eucalyptus grandis]
XP_010054473.1	-3.60914	0.196018	4.44e-16	4.13e-14	Down	glucan endo-1,3-beta-glucosidase 8 [Eucalyptus grandis]
XP_010054663.1	-1.01256	0.381824	0.0136968	0.0241282	Down	tubulin alpha-3 chain [Eucalyptus grandis]
XP_010054704.1	-1.08638	0.123669	4.09e-09	4.05e-08	Down	syntaxin-132 [Eucalyptus grandis]
XP_010054740.1	-3.02232	0.191185	1.6e-14	8.94e-13	Down	uncharacterized protein LOC104443077 isoform X2 [Eucalyptus grandis]
XP_010054946.1	-2.20827	0.40804	1.29e-05	4.76e-05	Down	isoflavone reductase-like protein isoform X1 [Eucalyptus grandis]
XP_010055036.2	-2.60945	0.203542	1.72e-12	4.83e-11	Down	uncharacterized protein LOC104443375 [Eucalyptus grandis]
XP_010055257.1	-1.17994	0.299296	0.000648997	0.00158725	Down	glycerol-3-phosphate acyltransferase, chloroplastic [Eucalyptus grandis]
XP_010055391.1	-2.39759	0.163534	8.79e-14	3.81e-12	Down	poly(U)-specific endoribonuclease-B [Eucalyptus grandis]
XP_010055403.1	-2.08109	0.264551	1.06e-06	5.13e-06	Down	isoflavone reductase-like protein [Eucalyptus grandis]
XP_010055439.1	-2.21056	0.37346	3.54e-06	1.5e-05	Down	magnesium-protoporphyrin IX monomethyl ester [oxidative] cyclase, chloroplastic [Eucalyptus grandis]
XP_010055604.1	-2.00129	0.273827	5.93e-06	2.36e-05	Down	RHOMBOID-like protein 2 [Eucalyptus grandis]
XP_010055610.1	-2.25494	0.395179	5.43e-05	0.000172879	Down	cytochrome P450 94A2 [Eucalyptus grandis]
XP_010055633.1	-1.34293	0.110188	5.15e-12	1.22e-10	Down	probable serine/threonine-protein kinase At5g41260 [Eucalyptus grandis]
XP_010055664.1	-2.46295	0.269745	1.94e-09	2.09e-08	Down	aquaporin PIP1-2 [Eucalyptus grandis]
XP_010055687.1	-4.56469	1.8351	0.0209331	0.0352235	Down	heat shock protein 90-1 [Eucalyptus grandis]
XP_010055827.1	-1.17603	0.381781	0.00497373	0.00981499	Down	V-type proton ATPase subunit E [Eucalyptus grandis]
XP_010056030.1	-2.68375	0.27097	1.78e-08	1.42e-07	Down	pyruvate dehydrogenase E1 component subunit alpha-3, chloroplastic [Eucalyptus grandis]
XP_010056045.1	-1.62189	0.342953	0.00062017	0.00152247	Down	vacuolar amino acid transporter 1 [Eucalyptus grandis]
XP_010056079.1	-2.95958	0.245743	6.65e-12	1.49e-10	Down	probable cinnamyl alcohol dehydrogenase 1 isoform X1 [Eucalyptus grandis]
XP_010056081.1	-3.81385	0.156951	4.66e-14	2.24e-12	Down	probable cinnamyl alcohol dehydrogenase 1 isoform X1 [Eucalyptus grandis]
XP_010056113.1	-1.17361	0.273799	0.000236776	0.000642853	Down	ferredoxin-dependent glutamate synthase, chloroplastic [Eucalyptus grandis]
XP_010056136.1	-1.22238	0.375344	0.00323284	0.00673228	Down	pectin acetylesterase 8 [Eucalyptus grandis]
XP_010056148.1	-1.01692	0.16049	1.82e-06	8.34e-06	Down	SH3 domain-containing protein 2 isoform X1 [Eucalyptus grandis]
XP_010056172.1	-1.37302	0.343863	0.000504513	0.00126389	Down	60S ribosomal protein L13-1 [Eucalyptus grandis]
XP_010056208.1	-4.15033	0.185913	4.93e-14	2.29e-12	Down	phosphoribulokinase, chloroplastic [Eucalyptus grandis]
XP_010056227.1	-1.86516	0.601755	0.00590132	0.0114334	Down	extra-large guanine nucleotide-binding protein 3 isoform X1 [Eucalyptus grandis]
XP_010056320.1	-1.6964	0.192158	3.73e-09	3.73e-08	Down	vestitone reductase [Eucalyptus grandis]
XP_010056331.1	-1.25717	0.174936	1.57e-07	9.41e-07	Down	arginase 1, mitochondrial isoform X2 [Eucalyptus grandis]
XP_010056495.1	-1.26668	0.394239	0.00679581	0.0129827	Down	probable serine/threonine-protein kinase At4g35230 [Eucalyptus grandis]
XP_010056549.1	-2.20006	0.826191	0.0138988	0.0244427	Down	non-specific phospholipase C3 [Eucalyptus grandis]
XP_010056643.2	-1.89403	0.279769	1.32e-05	4.87e-05	Down	probable inactive purple acid phosphatase 16 [Eucalyptus grandis]
XP_010056726.1	-3.64955	0.499285	1.17e-07	7.37e-07	Down	abscisic stress-ripening protein 2 [Eucalyptus grandis]
XP_010056802.1	-1.5093	0.214803	2.3e-07	1.33e-06	Down	PTI1-like tyrosine-protein kinase 1 isoform X1 [Eucalyptus grandis]
XP_010056846.1	-1.89759	0.352702	1.4e-05	5.12e-05	Down	60S ribosomal protein L32-1 [Eucalyptus grandis]
XP_010056879.1	-5.35962	0.525504	3.34e-10	4.72e-09	Down	chlorophyll a-b binding protein of LHCII type 1 [Eucalyptus grandis]
XP_010056883.1	-1.68399	0.452185	0.00105475	0.00245275	Down	uncharacterized protein At2g34460, chloroplastic isoform X1 [Eucalyptus grandis]
XP_010056938.1	-1.00519	0.158994	1.29e-06	6.1e-06	Down	cysteine-rich receptor-like protein kinase 10 isoform X1 [Eucalyptus grandis]
XP_010057074.1	-1.70822	0.394801	0.000230087	0.000626983	Down	protein trichome birefringence-like 38 [Eucalyptus grandis]
XP_010057365.1	-3.45002	0.47626	2.25e-07	1.31e-06	Down	triose phosphate/phosphate translocator, chloroplastic [Eucalyptus grandis]
XP_010057375.1	-2.39429	0.501121	0.0174259	0.0299371	Down	probable LRR receptor-like serine/threonine-protein kinase At1g05700 [Eucalyptus grandis]
XP_010057396.1	-1.37902	0.255842	1.36e-05	5.01e-05	Down	protein SMG7L [Eucalyptus grandis]
XP_010057603.1	-2.32201	0.297348	3.64e-08	2.62e-07	Down	probable sucrose-phosphate synthase 1 [Eucalyptus grandis]
XP_010057674.1	-1.17123	0.31394	0.00287009	0.00605196	Down	putative receptor-like protein kinase At4g00960 [Eucalyptus grandis]
XP_010057760.1	-4.79536	0.335892	5.97e-12	1.37e-10	Down	LOW QUALITY PROTEIN: putative disease resistance protein At4g19050 [Eucalyptus grandis]
XP_010057794.1	-1.46542	0.298545	4.72e-05	0.000151845	Down	oligopeptide transporter 3 [Eucalyptus grandis]
XP_010057805.1	-2.15449	0.153205	4.81e-10	6.42e-09	Down	caffeic acid 3-O-methyltransferase [Eucalyptus grandis]
XP_010057806.1	-1.74799	0.304201	3.86e-05	0.000127241	Down	caffeic acid 3-O-methyltransferase isoform X1 [Eucalyptus grandis]
XP_010057810.1	-1.6441	0.381221	0.000375346	0.000963746	Down	pentatricopeptide repeat-containing protein At4g16390, chloroplastic [Eucalyptus grandis]
XP_010057856.1	-1.85061	0.660284	0.00964742	0.0176276	Down	LOW QUALITY PROTEIN: polygalacturonase inhibitor-like [Eucalyptus grandis]
XP_010057912.1	-4.9213	0.271387	6.66e-16	6.08e-14	Down	polygalacturonase inhibitor [Eucalyptus grandis]
XP_010057920.1	-4.82833	0.238737	0	0	Down	ATP synthase gamma chain, chloroplastic [Eucalyptus grandis]
XP_010057925.1	-1.16847	0.214279	1.16e-05	4.34e-05	Down	calcium-dependent protein kinase 2 [Eucalyptus grandis]
XP_010058288.1	-1.30109	0.334298	0.000653463	0.00159667	Down	late embryogenesis abundant protein At1g64065 [Eucalyptus grandis]
XP_010058686.1	-4.03025	0.670208	4.72e-06	1.94e-05	Down	uncharacterized protein LOC104446541 [Eucalyptus grandis]
XP_010058980.1	-2.76672	0.410397	5.67e-07	2.94e-06	Down	33 kDa ribonucleoprotein, chloroplastic [Eucalyptus grandis]
XP_010059179.1	-2.4193	0.140227	2.43e-10	3.56e-09	Down	probable aspartyl protease At4g16563 [Eucalyptus grandis]
XP_010059542.1	-2.14115	0.503247	0.000298477	0.000789406	Down	phosphoglycolate phosphatase 2 [Eucalyptus grandis]
XP_010059752.1	-3.43728	0.246268	1.94e-11	3.78e-10	Down	signal recognition particle 54 kDa protein, chloroplastic [Eucalyptus grandis]
XP_010059860.1	-1.43013	0.134319	8.91e-11	1.5e-09	Down	3-oxo-Delta(4,5)-steroid 5-beta-reductase [Eucalyptus grandis]
XP_010059895.1	-1.74035	0.162788	8.19e-11	1.4e-09	Down	low-temperature-induced cysteine proteinase [Eucalyptus grandis]
XP_010059918.1	-1.8159	0.350409	3.9e-05	0.000128246	Down	subtilisin-like protease SBT1.9 [Eucalyptus grandis]
XP_010060002.1	-2.47161	0.295736	5.01e-07	2.63e-06	Down	cryptochrome-1 isoform X1 [Eucalyptus grandis]
XP_010060036.1	-2.47571	0.325059	5.69e-08	3.93e-07	Down	protein EXORDIUM-like 2 [Eucalyptus grandis]
XP_010060040.1	-1.13282	0.278007	0.000408762	0.00104337	Down	40S ribosomal protein S6-2 [Eucalyptus grandis]
XP_010060046.1	-5.25381	0.35539	2.38e-10	3.5e-09	Down	thylakoid lumenal 29 kDa protein, chloroplastic isoform X1 [Eucalyptus grandis]
XP_010060068.1	-2.60647	0.403488	2.13e-05	7.49e-05	Down	late embryogenesis abundant protein At1g64065 [Eucalyptus grandis]
XP_010060094.1	-1.1078	0.170514	8.36e-07	4.16e-06	Down	universal stress protein PHOS34 [Eucalyptus grandis]
XP_010060143.1	-1.85384	0.196618	1.04e-09	1.24e-08	Down	xylulose kinase [Eucalyptus grandis]
XP_010060204.1	-6.04863	0.978886	1.84e-06	8.38e-06	Down	snakin-2 [Eucalyptus grandis]
XP_010060206.1	-7.28443	0.763677	1.84e-08	1.46e-07	Down	snakin-2 isoform X1 [Eucalyptus grandis]
XP_010060270.1	-1.14175	0.419734	0.011698	0.0210564	Down	syntaxin-51 isoform X1 [Eucalyptus grandis]
XP_010060523.1	-2.39936	0.387481	9.84e-06	3.74e-05	Down	peptidyl-prolyl cis-trans isomerase CYP37, chloroplastic isoform X1 [Eucalyptus grandis]
XP_010060532.1	-2.53293	0.241005	4.13e-09	4.07e-08	Down	protochlorophyllide reductase, chloroplastic [Eucalyptus grandis]
XP_010060626.1	-1.2678	0.21132	2.89e-06	1.25e-05	Down	D-amino-acid transaminase, chloroplastic [Eucalyptus grandis]
XP_010060656.1	-1.53166	0.327145	8.5e-05	0.000257618	Down	protein IQ-DOMAIN 1 isoform X1 [Eucalyptus grandis]
XP_010060660.1	-2.90053	0.203636	1.68e-13	6.77e-12	Down	ATP-dependent zinc metalloprotease FTSH, chloroplastic [Eucalyptus grandis]
XP_010060697.2	-3.99263	0.23266	3.2e-14	1.65e-12	Down	epidermis-specific secreted glycoprotein EP1 [Eucalyptus grandis]
XP_010060720.1	-1.71444	0.346961	4.34e-05	0.000141142	Down	gamma-glutamyl hydrolase 2 [Eucalyptus grandis]
XP_010060801.1	-1.75488	0.166205	1.06e-10	1.73e-09	Down	peroxisomal (S)-2-hydroxy-acid oxidase [Eucalyptus grandis]
XP_010060886.1	-1.25352	0.513392	0.0227272	0.0379907	Down	allene oxide synthase 1, chloroplastic [Eucalyptus grandis]
XP_010060925.1	-1.26205	0.217271	1.67e-05	6.01e-05	Down	cytochrome P450 734A1 [Eucalyptus grandis]
XP_010060961.1	-1.00022	0.236551	0.000275117	0.000735313	Down	uncharacterized protein LOC104448768 isoform X1 [Eucalyptus grandis]
XP_010060965.1	-1.04514	0.288859	0.00144426	0.00326655	Down	isoflavone reductase-like protein [Eucalyptus grandis]
XP_010061019.1	-2.3695	0.296276	2.36e-08	1.81e-07	Down	uncharacterized TPR repeat-containing protein At1g05150 [Eucalyptus grandis]
XP_010061027.1	-2.38089	0.456797	2.15e-05	7.55e-05	Down	protein IQ-DOMAIN 32 [Eucalyptus grandis]
XP_010061031.1	-1.10703	0.176009	3.86e-06	1.62e-05	Down	uncharacterized protein LOC104448820 isoform X1 [Eucalyptus grandis]
XP_010061071.1	-1.92417	0.546958	0.00168774	0.00375038	Down	tubulin beta chain [Eucalyptus grandis]
XP_010061086.1	-3.28746	0.398325	1.81e-08	1.44e-07	Down	remorin isoform X1 [Eucalyptus grandis]
XP_010061122.2	-1.38239	0.262392	2.11e-05	7.41e-05	Down	pentatricopeptide repeat-containing protein At5g40410, mitochondrial [Eucalyptus grandis]
XP_010061137.1	-3.51147	0.269305	1.19e-12	3.43e-11	Down	L-ascorbate oxidase homolog [Eucalyptus grandis]
XP_010061140.1	-3.1766	0.177301	1.73e-09	1.89e-08	Down	phosphoprotein ECPP44-like [Eucalyptus grandis]
XP_010061162.1	-3.80416	0.691097	1.02e-05	3.84e-05	Down	1,4-alpha-glucan-branching enzyme 1, chloroplastic/amyloplastic isoform X1 [Eucalyptus grandis]
XP_010061172.1	-3.05407	0.687858	0.000159115	0.000452057	Down	catalase isozyme 3 isoform X1 [Eucalyptus grandis]
XP_010061174.1	-1.95553	0.375227	2.16e-05	7.56e-05	Down	catalase isozyme 3 isoform X2 [Eucalyptus grandis]
XP_010061195.1	-1.25069	0.439746	0.00875252	0.01618	Down	U-box domain-containing protein 44 [Eucalyptus grandis]
XP_010061201.1	-5.19956	0.453553	1.9e-11	3.73e-10	Down	glyceraldehyde-3-phosphate dehydrogenase GAPB, chloroplastic [Eucalyptus grandis]
XP_010061214.1	-2.53265	0.341861	8.18e-06	3.15e-05	Down	monosaccharide-sensing protein 2 [Eucalyptus grandis]
XP_010061255.1	-2.58963	0.457291	1.28e-05	4.71e-05	Down	uncharacterized protein LOC104448975 [Eucalyptus grandis]
XP_010061259.1	-1.17432	0.255948	0.000118359	0.000346876	Down	low-temperature-induced cysteine proteinase [Eucalyptus grandis]
XP_010061300.1	-1.36952	0.220569	1.71e-06	7.88e-06	Down	RHOMBOID-like protein 2 [Eucalyptus grandis]
XP_010061306.2	-2.44134	0.304018	7.75e-08	5.14e-07	Down	sugar transporter ERD6-like 6 [Eucalyptus grandis]
XP_010061579.1	-1.39775	0.233175	2.93e-06	1.26e-05	Down	post-GPI attachment to proteins factor 3 [Eucalyptus grandis]
XP_010061714.1	-2.68867	0.246106	5.22e-11	9.44e-10	Down	D-3-phosphoglycerate dehydrogenase 3, chloroplastic [Eucalyptus grandis]
XP_010061728.1	-1.18141	0.253398	0.000169793	0.000481514	Down	ethylene-responsive transcription factor RAP2-1 [Eucalyptus grandis]
XP_010061777.1	-1.15092	0.203093	1.26e-05	4.67e-05	Down	carboxylesterase 1 [Eucalyptus grandis]
XP_010061790.1	-1.19389	0.370554	0.00668002	0.0127755	Down	probable disease resistance protein At4g33300 [Eucalyptus grandis]
XP_010061816.1	-2.49872	0.292848	7.11e-09	6.46e-08	Down	probable beta-D-xylosidase 7 [Eucalyptus grandis]
XP_010061833.1	-1.34841	0.282572	6.73e-05	0.000210055	Down	protein FLUORESCENT IN BLUE LIGHT, chloroplastic isoform X1 [Eucalyptus grandis]
XP_010061844.1	-1.77079	0.629222	0.013788	0.0242725	Down	subtilisin-like protease SBT1.3 [Eucalyptus grandis]
XP_010061857.1	-1.19349	0.220874	2.33e-05	8.08e-05	Down	alpha-L-fucosidase 1 [Eucalyptus grandis]
XP_010061866.1	-2.03719	0.189704	1.01e-08	8.63e-08	Down	uncharacterized protein LOC104449417 [Eucalyptus grandis]
XP_010061895.1	-1.21172	0.325277	0.00117613	0.00270478	Down	alpha-L-fucosidase 1 [Eucalyptus grandis]
XP_010061969.1	-2.37734	0.231386	1.85e-10	2.83e-09	Down	D-glycerate 3-kinase, chloroplastic [Eucalyptus grandis]
XP_010062095.1	-1.81097	0.527377	0.00278245	0.00589824	Down	21 kDa protein-like [Eucalyptus grandis]
XP_010062104.1	-1.14891	0.209899	1.1e-05	4.14e-05	Down	60S ribosomal protein L3 [Eucalyptus grandis]
XP_010062114.1	-1.29194	0.104559	1.71e-05	6.14e-05	Down	trihelix transcription factor GT-2 isoform X1 [Eucalyptus grandis]
XP_010062131.1	-1.20513	0.229095	1.9e-05	6.77e-05	Down	serine/threonine-protein kinase STY8 isoform X1 [Eucalyptus grandis]
XP_010062143.1	-2.55587	0.244976	9.17e-10	1.12e-08	Down	uncharacterized protein LOC104449618 isoform X1 [Eucalyptus grandis]
XP_010062160.1	-3.07384	0.432568	6.91e-07	3.5e-06	Down	serine carboxypeptidase-like 42 [Eucalyptus grandis]
XP_010062212.1	-2.19609	0.250958	4.41e-09	4.3e-08	Down	beta-fructofuranosidase, soluble isoenzyme I [Eucalyptus grandis]
XP_010062303.1	-2.32766	0.259228	2.69e-09	2.81e-08	Down	uncharacterized oxidoreductase At4g09670 [Eucalyptus grandis]
XP_010062334.1	-2.905	0.600428	5.67e-05	0.00017909	Down	protein DJ-1 homolog D [Eucalyptus grandis]
XP_010062388.1	-1.57146	0.150431	5.42e-08	3.76e-07	Down	uncharacterized protein LOC104449816 [Eucalyptus grandis]
XP_010062392.1	-2.10724	0.177594	1.58e-11	3.14e-10	Down	uncharacterized protein LOC104449819 [Eucalyptus grandis]
XP_010062398.1	-1.02687	0.274469	0.000959751	0.00225809	Down	60S ribosomal protein L15-1 [Eucalyptus grandis]
XP_010062508.1	-4.82327	0.305383	1.62e-14	8.97e-13	Down	aquaporin TIP2-1 [Eucalyptus grandis]
XP_010062605.1	-3.67193	0.316292	1.46e-11	2.96e-10	Down	PRA1 family protein F2 [Eucalyptus grandis]
XP_010062621.1	-1.37565	0.409187	0.00427937	0.00857709	Down	uncharacterized protein LOC104449964 isoform X1 [Eucalyptus grandis]
XP_010062711.1	-5.24042	0.0903642	0	0	Down	photosystem II 10 kDa polypeptide, chloroplastic [Eucalyptus grandis]
XP_010062713.1	-1.04412	0.343977	0.00587958	0.0113998	Down	putative serine/threonine-protein kinase [Eucalyptus grandis]
XP_010062763.1	-1.07188	0.180905	3.49e-06	1.48e-05	Down	uncharacterized protein LOC104450056 [Eucalyptus grandis]
XP_010062824.1	-1.73162	0.343831	0.000509415	0.00127403	Down	peptide-N4-(N-acetyl-beta-glucosaminyl)asparagine amidase A [Eucalyptus grandis]
XP_010062948.1	-1.45061	0.208582	1e-05	3.79e-05	Down	scarecrow-like protein 21 [Eucalyptus grandis]
XP_010062976.2	-2.56479	0.436531	6.52e-06	2.57e-05	Down	thiamine thiazole synthase 1, chloroplastic [Eucalyptus grandis]
XP_010062981.1	-1.06371	0.356943	0.00840457	0.0156368	Down	early nodulin-like protein 3 [Eucalyptus grandis]
XP_010062982.1	-1.85226	0.678979	0.0155592	0.0270428	Down	protein disulfide-isomerase 5-3 isoform X1 [Eucalyptus grandis]
XP_010063052.1	-1.8982	0.785271	0.0271609	0.0445941	Down	trigger factor-like protein TIG, Chloroplastic [Eucalyptus grandis]
XP_010063104.1	-2.50343	0.279757	4.11e-09	4.05e-08	Down	L-ascorbate oxidase homolog [Eucalyptus grandis]
XP_010063149.1	-1.73817	0.446556	0.000904701	0.0021431	Down	monosaccharide-sensing protein 2 [Eucalyptus grandis]
XP_010063242.1	-1.18515	0.130915	2.3e-09	2.43e-08	Down	calcineurin B-like protein 3 [Eucalyptus grandis]
XP_010063266.1	-1.74555	0.469298	0.00101449	0.00236759	Down	fasciclin-like arabinogalactan protein 1 [Eucalyptus grandis]
XP_010063269.1	-1.11868	0.459379	0.0230499	0.0384312	Down	cleavage and polyadenylation specificity factor subunit 6 [Eucalyptus grandis]
XP_010063276.1	-1.31278	0.515751	0.0180833	0.0309438	Down	outer envelope pore protein 16-2, chloroplastic [Eucalyptus grandis]
XP_010063304.1	-1.23288	0.154923	2.59e-08	1.95e-07	Down	V-type proton ATPase subunit B 2 isoform X1 [Eucalyptus grandis]
XP_010063400.1	-2.59088	0.386604	5.05e-07	2.65e-06	Down	delta-aminolevulinic acid dehydratase, chloroplastic isoform X1 [Eucalyptus grandis]
XP_010063529.1	-1.08466	0.216077	3.54e-05	0.000117699	Down	uncharacterized protein LOC104450601 [Eucalyptus grandis]
XP_010063536.1	-1.0364	0.335273	0.00484486	0.00959017	Down	protein NUCLEAR FUSION DEFECTIVE 4 [Eucalyptus grandis]
XP_010063635.1	-3.96658	0.358819	6.7e-11	1.18e-09	Down	probable bifunctional TENA-E protein [Eucalyptus grandis]
XP_010063674.1	-1.2088	0.100424	6.73e-12	1.5e-10	Down	V-type proton ATPase catalytic subunit A [Eucalyptus grandis]
XP_010063707.1	-1.58018	0.184937	9.65e-09	8.33e-08	Down	probable protein phosphatase 2C 44 isoform X1 [Eucalyptus grandis]
XP_010063732.1	-3.36051	0.415237	1.9e-08	1.5e-07	Down	chlorophyll a-b binding protein CP26, chloroplastic [Eucalyptus grandis]
XP_010063754.1	-2.57918	0.306681	9.33e-09	8.12e-08	Down	patellin-3 [Eucalyptus grandis]
XP_010063797.1	-3.70975	0.755397	7.4e-05	0.000228244	Down	ATP synthase subunit delta, chloroplastic [Eucalyptus grandis]
XP_010063835.1	-1.10362	0.138067	2.39e-08	1.83e-07	Down	peroxidase 12 [Eucalyptus grandis]
XP_010063852.1	-2.53978	0.31345	1.86e-08	1.47e-07	Down	GPI-anchored CFEM domain protein A [Eucalyptus grandis]
XP_010063935.1	-2.17086	0.274063	2.81e-08	2.09e-07	Down	LOW QUALITY PROTEIN: uncharacterized protein LOC104450916 [Eucalyptus grandis]
XP_010064092.1	-1.09805	0.133666	1.44e-08	1.18e-07	Down	metacaspase-4 [Eucalyptus grandis]
XP_010064504.1	-1.02622	0.105951	6.08e-10	7.83e-09	Down	2-isopropylmalate synthase A, partial [Eucalyptus grandis]
XP_010064859.1	-2.28848	0.242718	1.04e-09	1.24e-08	Down	patellin-3 [Eucalyptus grandis]
XP_010065209.1	-1.44856	0.200738	1.46e-07	8.9e-07	Down	cinnamoyl-CoA reductase 1 [Eucalyptus grandis]
XP_010065338.1	-1.44587	0.368371	0.000723974	0.00175494	Down	DExH-box ATP-dependent RNA helicase DExH7, chloroplastic [Eucalyptus grandis]
XP_010065394.1	-1.43305	0.173747	2.53e-08	1.92e-07	Down	ras-related protein Rab7 [Eucalyptus grandis]
XP_010065456.1	-2.03011	0.408952	4.55e-05	0.000146892	Down	thiamine biosynthetic bifunctional enzyme TH1, chloroplastic [Eucalyptus grandis]
XP_010065496.1	-1.65127	0.316204	2.1e-05	7.38e-05	Down	60S ribosomal protein L24-like [Eucalyptus grandis]
XP_010065533.1	-2.05768	0.236328	9.74e-09	8.36e-08	Down	phosphatidylserine decarboxylase proenzyme 2 isoform X1 [Eucalyptus grandis]
XP_010065640.1	-3.15634	0.419406	2.96e-07	1.65e-06	Down	protein EXORDIUM-like 2 [Eucalyptus grandis]
XP_010065641.1	-3.87303	0.227141	2.66e-15	1.9e-13	Down	protein EXORDIUM-like 2 [Eucalyptus grandis]
XP_010065642.1	-4.10415	0.331414	3.65e-12	9.18e-11	Down	protein EXORDIUM-like 2 [Eucalyptus grandis]
XP_010065644.1	-1.37128	0.539563	0.0176182	0.0302076	Down	phospho-2-dehydro-3-deoxyheptonate aldolase 2, chloroplastic [Eucalyptus grandis]
XP_010065706.1	-1.88524	0.332519	4.45e-05	0.000144287	Down	root phototropism protein 3 [Eucalyptus grandis]
XP_010065844.1	-2.46559	0.453555	1.21e-05	4.51e-05	Down	2-alkenal reductase (NADP(+)-dependent) isoform X2 [Eucalyptus grandis]
XP_010066016.1	-1.39257	0.251594	9.4e-06	3.59e-05	Down	methylcrotonoyl-CoA carboxylase beta chain, mitochondrial [Eucalyptus grandis]
XP_010066088.1	-3.64023	0.343663	4.19e-10	5.71e-09	Down	aspartyl protease family protein At5g10770 [Eucalyptus grandis]
XP_010066215.1	-4.90596	0.249849	2e-15	1.58e-13	Down	fructose-bisphosphate aldolase 1, chloroplastic [Eucalyptus grandis]
XP_010066262.1	-4.11764	0.313189	9.9e-13	2.96e-11	Down	PI-PLC X-box domain-containing protein DDB_G0293730 [Eucalyptus grandis]
XP_010066292.1	-1.17882	0.103278	2.08e-11	4.03e-10	Down	V-type proton ATPase subunit B 2 [Eucalyptus grandis]
XP_010066352.1	-1.25792	0.433776	0.00766918	0.0144215	Down	monosaccharide-sensing protein 2 [Eucalyptus grandis]
XP_010066391.1	-1.95438	0.125039	2.07e-14	1.1e-12	Down	syntaxin-22 [Eucalyptus grandis]
XP_010066409.2	-1.4412	0.328158	0.000180264	0.000506326	Down	alpha-mannosidase At3g26720-like [Eucalyptus grandis]
XP_010066422.1	-1.13631	0.0973835	1.31e-11	2.72e-10	Down	V-type proton ATPase subunit C [Eucalyptus grandis]
XP_010066434.1	-4.53267	0.530643	2.35e-07	1.35e-06	Down	acetylajmalan esterase [Eucalyptus grandis]
XP_010066464.1	-1.68293	0.531011	0.00462087	0.00920635	Down	ethylene-responsive transcription factor ERF113 [Eucalyptus grandis]
XP_010066471.1	-2.15586	0.334789	9.63e-07	4.72e-06	Down	uncharacterized protein At4g14100 [Eucalyptus grandis]
XP_010066621.1	-1.3201	0.179717	1.07e-07	6.83e-07	Down	serine carboxypeptidase-like 50 [Eucalyptus grandis]
XP_010066729.1	-2.28108	0.274652	1.18e-08	9.84e-08	Down	LOW QUALITY PROTEIN: alpha-xylosidase 1 [Eucalyptus grandis]
XP_010066887.1	-1.51035	0.197301	3.2e-07	1.77e-06	Down	peptidyl-prolyl cis-trans isomerase NIMA-interacting 4 [Eucalyptus grandis]
XP_010066927.1	-1.12001	0.255914	0.00018753	0.000524196	Down	40S ribosomal protein S13-like [Eucalyptus grandis]
XP_010066948.1	-1.13004	0.269136	0.000343097	0.00089195	Down	single-stranded DNA-binding protein WHY1, chloroplastic isoform X3 [Eucalyptus grandis]
XP_010066953.1	-1.37617	0.198215	2.81e-07	1.58e-06	Down	hypersensitive-induced response protein 2 [Eucalyptus grandis]
XP_010066958.1	-1.04807	0.132153	2.75e-08	2.05e-07	Down	uncharacterized protein LOC104453982 [Eucalyptus grandis]
XP_010067003.1	-2.59318	0.389758	5.69e-07	2.94e-06	Down	nicotinamidase 2-like [Eucalyptus grandis]
XP_010067290.1	-1.00706	0.179985	2.14e-05	7.51e-05	Down	serine carboxypeptidase-like 27 [Eucalyptus grandis]
XP_010067299.1	-1.24163	0.229351	4.66e-05	0.000149865	Down	caffeoylshikimate esterase [Eucalyptus grandis]
XP_010067334.1	-3.76357	0.702401	1.93e-05	6.85e-05	Down	vacuolar protein-sorting-associated protein 33 homolog [Eucalyptus grandis]
XP_010067366.1	-4.37701	0.413323	1.23e-08	1.02e-07	Down	psbP-like protein 1, chloroplastic [Eucalyptus grandis]
XP_010067434.1	-3.37624	0.472742	1.74e-07	1.04e-06	Down	thylakoid lumenal 15 kDa protein 1, chloroplastic isoform X1 [Eucalyptus grandis]
XP_010067477.1	-1.04245	0.234035	0.00015333	0.000437292	Down	UDP-glycosyltransferase 76F1 [Eucalyptus grandis]
XP_010067519.1	-3.72259	0.298799	3.64e-11	6.75e-10	Down	phosphoinositide phospholipase C 2 [Eucalyptus grandis]
XP_010067599.1	-2.30535	0.230008	3.06e-10	4.38e-09	Down	uroporphyrinogen decarboxylase isoform X1 [Eucalyptus grandis]
XP_010067725.1	-2.09135	0.266333	3.29e-08	2.41e-07	Down	aspartyl protease AED3 [Eucalyptus grandis]
XP_010067843.1	-1.46058	0.31842	0.000228715	0.000623572	Down	alpha-N-acetylglucosaminidase [Eucalyptus grandis]
XP_010067858.1	-1.70744	0.311501	1.66e-05	5.96e-05	Down	uncharacterized protein LOC104454644 [Eucalyptus grandis]
XP_010067867.1	-1.36449	0.213417	1.08e-06	5.21e-06	Down	carotenoid 9,10(9',10')-cleavage dioxygenase 1 [Eucalyptus grandis]
XP_010067884.1	-4.06766	0.185584	2.32e-13	9.02e-12	Down	DNA-damage-repair/toleration protein DRT100 [Eucalyptus grandis]
XP_010067934.1	-2.62606	0.520255	0.000285639	0.000760438	Down	glycine-rich RNA-binding protein [Eucalyptus grandis]
[truncated: 80 more rows]

## Sheet: Table S2
Table S2: Gene Ontology enrichment analysis of DEPs in E. camaldulensis.
GO_type	GO_item	Protein_number	Total_number	EnrichFactor	P-value	Q-value
biological process	GO:0010206~photosystem II repair	2	3	3.69624	2.789e-08	1.76265e-05
	GO:0071472~cellular response to salt stress	1	1	5.54435	3.151e-07	0.000199143
	GO:0042545~cell wall modification	7	26	1.49271	9.648e-07	0.000609754
	GO:0010183~pollen tube guidance	1	1	5.54435	4.124e-06	0.00260637
	GO:0045948~positive regulation of translational initiation	1	1	5.54435	1.609e-05	0.0101689
	GO:0009451~RNA modification	6	16	2.07913	2.634e-05	0.0166469
	GO:0006826~iron ion transport	1	3	1.84812	2.736e-05	0.0172915
cellular component	GO:0016021~integral component of membrane	349	1206	1.49467	2.2e-16	4.774e-14
	GO:0009535~chloroplast thylakoid membrane	26	47	2.85722	4.053e-08	8.79501e-06
	GO:0005739~mitochondrion	40	93	2.22149	1.173e-07	2.54541e-05
	GO:0005840~ribosome	50	132	1.95643	4.083e-07	8.86011e-05
	GO:0030529~intracellular ribonucleoprotein complex	18	29	3.20584	5.003e-07	0.000108565
	GO:0005737~cytoplasm	117	404	1.4958	7.8e-07	0.00016926
	GO:0019013~viral nucleocapsid	17	29	3.02774	3.247e-06	0.000704599
	GO:0009536~plastid	14	22	3.2868	6.424e-06	0.00139401
	GO:0005665~DNA-directed RNA polymerase II, core complex	7	7	5.16497	1.002e-05	0.00217434
	GO:0005634~nucleus	102	367	1.4355	2.999e-05	0.00650783
	GO:0005777~peroxisome	15	27	2.86943	3.031e-05	0.00657727
	GO:0009523~photosystem II	11	17	3.34204	5.333e-05	0.0115726
	GO:0071013~catalytic step 2 spliceosome	10	15	3.44331	8.236e-05	0.0178721
	GO:0046540~U4/U6 x U5 tri-snRNP complex	8	11	3.75634	0.0001817	0.0394289
	GO:0000932~cytoplasmic mRNA processing body	8	11	3.75634	0.0001817	0.0394289
	GO:0005681~spliceosomal complex	11	19	2.99025	0.0002221	0.0481957
	GO:0005576~extracellular region	34	98	1.79193	0.0002258	0.0489986
molecular function	GO:0004869~cysteine-type endopeptidase inhibitor activity	2	6	2.02807	2.2e-16	1.3266e-13
	GO:0016788~hydrolase activity, acting on ester bonds	6	40	0.91263	1.036e-14	6.24708e-12
	GO:0016811~hydrolase activity, acting on carbon-nitrogen (but not peptide) bonds, in linear amides	2	2	6.0842	7.205e-12	4.34461e-09
	GO:0008308~voltage-gated anion channel activity	1	6	1.01403	1.173e-10	7.07319e-08
	GO:0042802~identical protein binding	2	10	1.21684	6.583e-09	3.96955e-06
	GO:0008987~quinolinate synthetase A activity	1	1	6.0842	1.872e-08	1.12882e-05
	GO:0004534~5'-3' exoribonuclease activity	1	2	3.0421	3.169e-08	1.91091e-05
	GO:0008137~NADH dehydrogenase (ubiquinone) activity	2	7	1.73834	1.811e-07	0.000109203
	GO:0004571~mannosyl-oligosaccharide 1,2-alpha-mannosidase activity	1	3	2.02807	1.728e-06	0.00104198
	GO:0004560~alpha-L-fucosidase activity	4	6	4.05614	1.87e-06	0.00112761
	GO:0004672~protein kinase activity	24	135	1.08164	1.282e-05	0.00773046
	GO:0008696~4-amino-4-deoxychorismate lyase activity	1	1	6.0842	1.851e-05	0.0111615
	GO:0009918~sterol delta7 reductase activity	1	1	6.0842	2.846e-05	0.0171614
	GO:0008964~phosphoenolpyruvate carboxylase activity	1	3	2.02807	4.346e-05	0.0262064

## Sheet: Table S3
Table S3: Differentially expressed proteins identified in the early SE of E. grandis x urophylla.
Protein	log2FC	SE	pvalue	adj_pvalue	Class	Annotation
NP_001289655.1	1.6099	0.183453	4.18e-09	6.1e-08	Up	sucrose synthase [Eucalyptus grandis]
NP_001289667.1	2.18375	0.367628	3.95e-06	2.23e-05	Up	WUSCHEL-related homeobox 8 [Eucalyptus grandis]
NP_001306900.1	1.16772	0.23545	4.14e-05	0.000169897	Up	UDP-glucose 6-dehydrogenase 1 [Eucalyptus grandis]
XP_010023325.1	1.08929	0.284688	0.000816418	0.00231179	Up	exosome complex component RRP45A isoform X1 [Eucalyptus grandis]
XP_010023401.1	1.43694	0.144542	3.61e-10	7.65e-09	Up	COMPASS-like H3K4 histone methylase component WDR5A [Eucalyptus grandis]
XP_010023409.1	1.49302	0.368411	0.000572981	0.00170786	Up	protein RMD5 homolog A [Eucalyptus grandis]
XP_010023434.1	1.44524	0.281697	2.99e-05	0.000128144	Up	uncharacterized protein LOC104414113 [Eucalyptus grandis]
XP_010023436.1	1.32801	0.533256	0.0234035	0.0438233	Up	actin-related protein 3 [Eucalyptus grandis]
XP_010023535.1	1.5169	0.217415	2.59e-07	2.13e-06	Up	probable glutathione S-transferase [Eucalyptus grandis]
XP_010023536.1	2.33546	0.749281	0.00484898	0.0110249	Up	glutathione transferase GST 23 [Eucalyptus grandis]
XP_010023593.1	1.50088	0.321971	8.96e-05	0.000331464	Up	peptidyl-prolyl cis-trans isomerase FKBP62 isoform X1 [Eucalyptus grandis]
XP_010023606.1	3.18269	0.19919	6.04e-14	4.24e-12	Up	crocetin glucosyltransferase, chloroplastic [Eucalyptus grandis]
XP_010023609.1	2.76303	0.235928	3.59e-11	1.08e-09	Up	crocetin glucosyltransferase, chloroplastic [Eucalyptus grandis]
XP_010023612.1	1.37795	0.455859	0.00571653	0.012793	Up	receptor-like kinase TMK4 [Eucalyptus grandis]
XP_010023668.1	1.32618	0.338783	0.000616838	0.0018208	Up	uncharacterized protein LOC104414298 [Eucalyptus grandis]
XP_010023687.1	1.60708	0.163055	4.29e-10	8.96e-09	Up	splicing factor 3B subunit 4 [Eucalyptus grandis]
XP_010023738.1	2.25938	0.521489	0.00024579	0.0008048	Up	chalcone synthase 1 [Eucalyptus grandis]
XP_010023756.1	1.52008	0.164726	1.58e-09	2.72e-08	Up	glutathione reductase, cytosolic [Eucalyptus grandis]
XP_010023847.1	1.26154	0.163801	4.66e-08	4.82e-07	Up	pre-mRNA-processing factor 19 homolog 1 [Eucalyptus grandis]
XP_010023858.1	5.24879	0.297468	1.33e-15	1.85e-13	Up	acid phosphatase 1 [Eucalyptus grandis]
XP_010023903.1	2.48759	0.348829	2.27e-07	1.88e-06	Up	peroxisomal membrane protein PMP22 [Eucalyptus grandis]
XP_010023914.1	1.53834	0.177522	5.31e-09	7.5e-08	Up	glycolipid transfer protein 1 [Eucalyptus grandis]
XP_010023923.1	1.44093	0.126278	2.1e-11	6.93e-10	Up	probable methyltransferase PMT3 [Eucalyptus grandis]
XP_010024058.1	1.20042	0.232114	2.39e-05	0.000105546	Up	armadillo repeat-containing protein LFR [Eucalyptus grandis]
XP_010024064.1	2.32338	0.23994	6.12e-10	1.21e-08	Up	probable cinnamyl alcohol dehydrogenase 1 [Eucalyptus grandis]
XP_010024067.1	1.53948	0.253088	2.34e-06	1.43e-05	Up	probable carbohydrate esterase At4g34215 [Eucalyptus grandis]
XP_010024068.1	1.21309	0.452486	0.0147839	0.0293351	Up	probable carbohydrate esterase At4g34215 [Eucalyptus grandis]
XP_010024093.1	1.60548	0.423949	0.000854488	0.00240244	Up	topless-related protein 3 isoform X1 [Eucalyptus grandis]
XP_010024118.1	1.79551	0.286243	1.46e-06	9.42e-06	Up	universal stress protein A-like protein isoform X1 [Eucalyptus grandis]
XP_010024179.1	2.17642	0.426702	3.22e-05	0.000136527	Up	omega-hydroxypalmitate O-feruloyl transferase [Eucalyptus grandis]
XP_010024182.1	1.96116	0.360846	1.85e-05	8.44e-05	Up	regulation of nuclear pre-mRNA domain-containing protein 1B [Eucalyptus grandis]
XP_010024218.1	1.97924	0.34239	5.03e-06	2.72e-05	Up	ATP sulfurylase 1, chloroplastic [Eucalyptus grandis]
XP_010024240.1	2.02282	0.307885	6.98e-07	5e-06	Up	proteasome subunit beta type-2-B [Eucalyptus grandis]
XP_010024249.1	1.24208	0.322639	0.000999473	0.00276662	Up	protein CDC73 homolog [Eucalyptus grandis]
XP_010024282.1	1.4518	0.292588	4.11e-05	0.000169218	Up	probable prefoldin subunit 2 [Eucalyptus grandis]
XP_010024351.1	1.72995	0.256235	5.03e-05	0.000200256	Up	protein TIME FOR COFFEE isoform X1 [Eucalyptus grandis]
XP_010024369.1	1.0057	0.334004	0.00750294	0.0163556	Up	RAN GTPase-activating protein 2 [Eucalyptus grandis]
XP_010024394.1	1.50581	0.53127	0.00916617	0.0195587	Up	nuclear transcription factor Y subunit C-9-like [Eucalyptus grandis]
XP_010024397.1	1.46552	0.182198	2.13e-08	2.47e-07	Up	stem-specific protein TSJT1-like [Eucalyptus grandis]
XP_010024485.1	2.14187	0.436771	4.78e-05	0.000191825	Up	NADH dehydrogenase [ubiquinone] 1 alpha subcomplex subunit 8-B [Eucalyptus grandis]
XP_010024512.1	2.3981	0.419855	8.13e-06	4.15e-05	Up	sm-like protein LSM5 isoform X1 [Eucalyptus grandis]
XP_010024704.1	1.58679	0.301423	1.88e-05	8.58e-05	Up	inositol 4-methyltransferase [Eucalyptus grandis]
XP_010024709.1	1.21394	0.149376	1.76e-08	2.13e-07	Up	protein pleiotropic regulatory locus 1 [Eucalyptus grandis]
XP_010024761.1	2.42401	0.509215	6.94e-05	0.000265446	Up	major allergen Pru ar 1 [Eucalyptus grandis]
XP_010024770.1	1.51583	0.517525	0.00715642	0.0156617	Up	importin subunit alpha-2 [Eucalyptus grandis]
XP_010024772.1	1.35787	0.23873	1.01e-05	5e-05	Up	AMSH-like ubiquitin thioesterase 3 isoform X2 [Eucalyptus grandis]
XP_010024807.1	1.06863	0.262898	0.00968316	0.0204652	Up	probable WRKY transcription factor 23 [Eucalyptus grandis]
XP_010024850.1	1.11384	0.184713	2.67e-06	1.59e-05	Up	uncharacterized protein LOC104415277 isoform X1 [Eucalyptus grandis]
XP_010024863.1	1.3298	0.09526	2.63e-13	1.57e-11	Up	S-adenosylmethionine synthase 2 [Eucalyptus grandis]
XP_010024872.1	1.53215	0.281751	1.21e-05	5.81e-05	Up	50S ribosomal protein L3-2, chloroplastic [Eucalyptus grandis]
XP_010024884.1	2.05135	0.268403	5.35e-08	5.4e-07	Up	uncharacterized protein LOC104415307 isoform X1 [Eucalyptus grandis]
XP_010024921.1	1.5094	0.594621	0.0180385	0.0350293	Up	germin-like protein subfamily 1 member 13 [Eucalyptus grandis]
XP_010025022.1	1.50707	0.569948	0.0139405	0.0279818	Up	uncharacterized protein LOC104415434 [Eucalyptus grandis]
XP_010025038.1	3.01804	0.35146	2.19e-07	1.83e-06	Up	probable aldo-keto reductase 1 [Eucalyptus grandis]
XP_010025049.1	1.83966	0.109879	4.22e-15	4.88e-13	Up	probable aldo-keto reductase 1 isoform X3 [Eucalyptus grandis]
XP_010025067.1	3.37359	0.222587	2.63e-11	8.47e-10	Up	cysteine synthase [Eucalyptus grandis]
XP_010025069.1	3.22601	0.414081	1.19e-06	7.87e-06	Up	cysteine synthase-like isoform X2 [Eucalyptus grandis]
XP_010025116.1	2.39412	0.22322	7.66e-11	2.04e-09	Up	bifunctional 3-dehydroquinate dehydratase/shikimate dehydrogenase, chloroplastic [Eucalyptus grandis]
XP_010025117.1	3.39292	0.325227	1.36e-10	3.35e-09	Up	bifunctional 3-dehydroquinate dehydratase/shikimate dehydrogenase, chloroplastic [Eucalyptus grandis]
XP_010025169.1	1.66978	0.240128	2.74e-07	2.23e-06	Up	signal peptidase complex subunit 3B [Eucalyptus grandis]
XP_010025180.1	1.19604	0.427371	0.00996132	0.0209414	Up	protein YIPF1 homolog [Eucalyptus grandis]
XP_010025194.1	1.69599	0.420171	0.000451163	0.0013818	Up	probable linoleate 9S-lipoxygenase 5 [Eucalyptus grandis]
XP_010025196.1	1.50939	0.426136	0.00158866	0.0041492	Up	probable linoleate 9S-lipoxygenase 5 [Eucalyptus grandis]
XP_010025212.1	1.64859	0.13747	7.28e-12	2.84e-10	Up	calcium homeostasis endoplasmic reticulum protein [Eucalyptus grandis]
XP_010025217.1	1.78742	0.219845	1.75e-08	2.12e-07	Up	40S ribosomal protein S21-2 [Eucalyptus grandis]
XP_010025297.1	1.24359	0.310496	0.000488892	0.00148595	Up	nuclear transport factor 2 [Eucalyptus grandis]
XP_010025341.1	1.05662	0.311633	0.00275839	0.00673519	Up	probable pre-mRNA-splicing factor ATP-dependent RNA helicase DEAH4 isoform X1 [Eucalyptus grandis]
XP_010025353.1	1.01357	0.226668	0.000146585	0.00051263	Up	glyceraldehyde-3-phosphate dehydrogenase, cytosolic [Eucalyptus grandis]
XP_010025421.1	1.01345	0.428642	0.0268825	0.0492728	Up	tRNA (cytosine(34)-C(5))-methyltransferase [Eucalyptus grandis]
XP_010025451.1	1.3729	0.143243	7.5e-10	1.43e-08	Up	ras-related protein RABH1e [Eucalyptus grandis]
XP_010025469.1	2.78618	0.688483	0.000439243	0.00135133	Up	annexin D2 [Eucalyptus grandis]
XP_010025480.1	1.06354	0.335184	0.00478176	0.0108989	Up	protein SCO1 homolog 2, mitochondrial isoform X1 [Eucalyptus grandis]
XP_010025493.1	1.70099	0.143473	9.3e-12	3.49e-10	Up	alanine--glyoxylate aminotransferase 2 homolog 1, mitochondrial [Eucalyptus grandis]
XP_010025537.1	1.02054	0.360396	0.0103068	0.021586	Up	ribonucleoside-diphosphate reductase large subunit [Eucalyptus grandis]
XP_010025570.1	1.51254	0.275369	1.05e-05	5.14e-05	Up	probable pectinesterase/pectinesterase inhibitor 51 [Eucalyptus grandis]
XP_010025573.1	4.18093	0.314591	7.81e-13	3.94e-11	Up	alcohol dehydrogenase 1 [Eucalyptus grandis]
XP_010025578.1	4.58703	0.549558	1.07e-08	1.41e-07	Up	alcohol dehydrogenase 1 [Eucalyptus grandis]
XP_010025723.1	1.08643	0.334945	0.00477733	0.0108933	Up	cyclin-dependent kinase E-1 [Eucalyptus grandis]
XP_010025773.1	2.30054	0.793385	0.00831198	0.0179151	Up	putative methyltransferase DDB_G0268948 [Eucalyptus grandis]
XP_010025824.1	1.45181	0.247795	4.12e-06	2.31e-05	Up	serine/threonine-protein phosphatase 2A activator [Eucalyptus grandis]
XP_010025934.1	1.66149	0.433601	0.000762086	0.00218171	Up	cytochrome c oxidase subunit 6b-1 [Eucalyptus grandis]
XP_010026060.2	1.38492	0.478546	0.0111288	0.0229951	Up	probable LL-diaminopimelate aminotransferase, chloroplastic [Eucalyptus grandis]
XP_010026104.1	1.15366	0.440602	0.0164591	0.0321761	Up	phytanoyl-CoA dioxygenase isoform X1 [Eucalyptus grandis]
XP_010026233.1	1.25479	0.234719	4.42e-05	0.000179789	Up	basic 7S globulin [Eucalyptus grandis]
XP_010026248.1	1.90011	0.465268	0.000399286	0.00123732	Up	omega-hydroxypalmitate O-feruloyl transferase [Eucalyptus grandis]
XP_010026673.1	1.87492	0.203322	1.6e-09	2.73e-08	Up	adenylate kinase 4 [Eucalyptus grandis]
XP_010026675.1	4.61118	0.300263	1.03e-09	1.87e-08	Up	protein SRG1 [Eucalyptus grandis]
XP_010026847.1	1.54511	0.149724	4.21e-10	8.84e-09	Up	DNA-(apurinic or apyrimidinic site) lyase [Eucalyptus grandis]
XP_010026892.1	1.92436	0.592225	0.00329164	0.00787101	Up	probable pectate lyase 18 [Eucalyptus grandis]
XP_010027068.1	1.02769	0.249528	0.0044677	0.0102546	Up	transcription termination factor MTERF9, chloroplastic [Eucalyptus grandis]
XP_010027274.1	1.31286	0.489525	0.0139581	0.0279969	Up	CTD small phosphatase-like protein 2 [Eucalyptus grandis]
XP_010027313.1	2.37419	0.207511	5.69e-11	1.61e-09	Up	uncharacterized protein LOC104417799 [Eucalyptus grandis]
XP_010027333.1	1.38856	0.363783	0.000941403	0.0026242	Up	FKBP12-interacting protein of 37 kDa [Eucalyptus grandis]
XP_010027494.2	1.92375	0.333555	8.41e-06	4.27e-05	Up	extradiol ring-cleavage dioxygenase [Eucalyptus grandis]
XP_010027496.1	1.38804	0.34614	0.00068717	0.00201043	Up	nuclear speckle splicing regulatory protein 1 isoform X1 [Eucalyptus grandis]
XP_010027570.1	1.01636	0.127088	2.36e-08	2.7e-07	Up	probable glucan 1,3-alpha-glucosidase [Eucalyptus grandis]
XP_010027598.1	2.43281	0.254219	1.75e-08	2.12e-07	Up	triose phosphate/phosphate translocator, non-green plastid, chloroplastic [Eucalyptus grandis]
XP_010027644.1	1.37864	0.407868	0.0023818	0.0059225	Up	2-oxoisovalerate dehydrogenase subunit alpha 2, mitochondrial isoform X1 [Eucalyptus grandis]
XP_010027682.1	3.89912	0.516808	6.72e-08	6.56e-07	Up	alcohol dehydrogenase 1 [Eucalyptus grandis]
XP_010027755.2	2.06668	0.074178	2.97e-09	4.58e-08	Up	uncharacterized protein LOC104418188 isoform X1 [Eucalyptus grandis]
XP_010027789.1	1.14479	0.346722	0.00311697	0.00748881	Up	NADPH-dependent 1-acyldihydroxyacetone phosphate reductase [Eucalyptus grandis]
XP_010027823.1	1.33362	0.123907	7.12e-11	1.91e-09	Up	bifunctional aspartate aminotransferase and glutamate/aspartate-prephenate aminotransferase [Eucalyptus grandis]
XP_010027851.2	1.07782	0.192375	9.12e-06	4.56e-05	Up	uncharacterized protein LOC104418266 [Eucalyptus grandis]
XP_010027856.1	1.18788	0.392438	0.00849394	0.0182506	Up	cyclin-dependent kinase C-1 [Eucalyptus grandis]
XP_010027900.1	1.09682	0.331561	0.00369781	0.00868875	Up	scopoletin glucosyltransferase [Eucalyptus grandis]
XP_010027915.1	2.25958	0.33634	4.85e-07	3.67e-06	Up	phospho-2-dehydro-3-deoxyheptonate aldolase 2, chloroplastic [Eucalyptus grandis]
XP_010027921.1	2.80502	0.469047	5.1e-06	2.76e-05	Up	ras-related protein Rab11A [Eucalyptus grandis]
XP_010027984.1	1.85122	0.224527	1.35e-08	1.71e-07	Up	succinate dehydrogenase subunit 7A, mitochondrial [Eucalyptus grandis]
XP_010028026.1	1.47954	0.335462	0.000202383	0.000677459	Up	phosphoenolpyruvate carboxykinase [ATP] [Eucalyptus grandis]
XP_010028084.1	1.37137	0.196853	3.33e-07	2.66e-06	Up	probable amino-acid acetyltransferase NAGS1, chloroplastic isoform X1 [Eucalyptus grandis]
XP_010028151.1	1.74875	0.15145	1.63e-11	5.66e-10	Up	cytochrome P450 81E8 [Eucalyptus grandis]
XP_010028164.1	1.36025	0.266657	2.87e-05	0.000123946	Up	cytochrome P450 81E8 [Eucalyptus grandis]
XP_010028205.1	1.84409	0.159463	1.58e-11	5.52e-10	Up	cysteine proteinase COT44 [Eucalyptus grandis]
XP_010028291.1	1.87142	0.292376	1.06e-06	7.1e-06	Up	probable disease resistance protein At5g66900 isoform X1 [Eucalyptus grandis]
XP_010028301.1	1.55211	0.39096	0.00053511	0.00160881	Up	L-ascorbate oxidase homolog [Eucalyptus grandis]
XP_010028338.1	1.63389	0.185488	3.89e-09	5.75e-08	Up	serine carboxypeptidase-like 13 [Eucalyptus grandis]
XP_010028347.1	1.23584	0.327221	0.000876976	0.00245835	Up	serine carboxypeptidase-like 18 [Eucalyptus grandis]
XP_010028375.1	1.04951	0.180615	5.44e-06	2.93e-05	Up	putative exosome complex component rrp40 [Eucalyptus grandis]
XP_010028412.1	1.40146	0.493304	0.00925463	0.019702	Up	leucine-rich repeat extensin-like protein 6 [Eucalyptus grandis]
XP_010028422.1	1.1544	0.202776	6.28e-06	3.31e-05	Up	abscisate beta-glucosyltransferase [Eucalyptus grandis]
XP_010028470.1	1.1911	0.149868	2.65e-08	2.97e-07	Up	glycoprotein 3-alpha-L-fucosyltransferase A [Eucalyptus grandis]
XP_010028476.1	1.89223	0.32387	5.02e-06	2.72e-05	Up	EKC/KEOPS complex subunit TPRKB isoform X1 [Eucalyptus grandis]
XP_010028485.1	1.90009	0.340019	8.21e-06	4.19e-05	Up	probable carboxylesterase 12 [Eucalyptus grandis]
XP_010028489.1	1.25656	0.179776	2.51e-07	2.07e-06	Up	2-hydroxyisoflavanone dehydratase-like [Eucalyptus grandis]
XP_010028490.1	1.27461	0.242704	2.5e-05	0.000109506	Up	2-hydroxyisoflavanone dehydratase-like [Eucalyptus grandis]
XP_010028491.1	1.55087	0.106274	9.75e-14	6.36e-12	Up	2-hydroxyisoflavanone dehydratase [Eucalyptus grandis]
XP_010028518.1	2.65695	0.204547	2.38e-12	1.03e-10	Up	protein DMR6-LIKE OXYGENASE 2 isoform X2 [Eucalyptus grandis]
XP_010028528.1	2.54558	0.276869	1.7e-09	2.86e-08	Up	protein DMR6-LIKE OXYGENASE 1 [Eucalyptus grandis]
XP_010028548.1	2.97378	0.664439	0.000145073	0.000508625	Up	hemoglobin-2 [Eucalyptus grandis]
XP_010028656.1	1.23657	0.321998	0.000745813	0.00214862	Up	NADP-dependent D-sorbitol-6-phosphate dehydrogenase [Eucalyptus grandis]
XP_010028690.1	1.48258	0.247388	4.13e-06	2.31e-05	Up	protein XAP5 CIRCADIAN TIMEKEEPER isoform X1 [Eucalyptus grandis]
XP_010028719.1	1.50964	0.191075	2.95e-08	3.25e-07	Up	L-ascorbate peroxidase 3, peroxisomal [Eucalyptus grandis]
XP_010028729.1	1.58098	0.121655	1.28e-12	5.96e-11	Up	WD-40 repeat-containing protein MSI2 [Eucalyptus grandis]
XP_010028754.1	1.40143	0.341085	0.000462616	0.00141228	Up	uncharacterized protein LOC104418964 isoform X2 [Eucalyptus grandis]
XP_010028756.1	1.91157	0.168262	2.3e-11	7.51e-10	Up	uncharacterized protein LOC104418967 [Eucalyptus grandis]
XP_010028757.1	2.04439	0.182814	3.21e-11	9.89e-10	Up	uncharacterized protein LOC104418968 isoform X1 [Eucalyptus grandis]
XP_010028806.1	2.18401	0.509795	0.000238199	0.000781787	Up	short-chain dehydrogenase reductase 3b [Eucalyptus grandis]
XP_010028833.1	2.31634	0.435646	1.64e-05	7.63e-05	Up	ubiquitin domain-containing protein DSK2b [Eucalyptus grandis]
XP_010028889.1	1.27929	0.185909	3.26e-07	2.62e-06	Up	histone deacetylase 19 isoform X1 [Eucalyptus grandis]
XP_010028919.1	2.81902	0.442142	1.13e-06	7.5e-06	Up	40S ribosomal protein S27-2 [Eucalyptus grandis]
XP_010028921.1	2.42215	0.668497	0.00169415	0.00437327	Up	chalcone synthase 3 [Eucalyptus grandis]
XP_010028930.1	1.35903	0.356276	0.000796494	0.00226535	Up	cytochrome b-c1 complex subunit Rieske-4, mitochondrial [Eucalyptus grandis]
XP_010028998.1	1.41219	0.112374	2.65e-12	1.13e-10	Up	mitochondrial import receptor subunit TOM20 [Eucalyptus grandis]
XP_010029011.1	1.29251	0.187877	3.28e-07	2.62e-06	Up	ribulose-phosphate 3-epimerase, cytoplasmic isoform [Eucalyptus grandis]
XP_010029022.1	2.06545	0.345739	3.63e-06	2.07e-05	Up	uncharacterized protein LOC104419155 isoform X1 [Eucalyptus grandis]
XP_010029024.1	1.06316	0.189393	8.88e-06	4.47e-05	Up	COP9 signalosome complex subunit 3 isoform X1 [Eucalyptus grandis]
XP_010029076.1	1.7066	0.333525	3.49e-05	0.00014656	Up	proteasome subunit beta type-7-A isoform X1 [Eucalyptus grandis]
XP_010029162.1	2.60159	0.526992	5.46e-05	0.000214665	Up	uncharacterized protein LOC104419252 [Eucalyptus grandis]
XP_010029191.1	2.18678	0.497601	0.000252884	0.000824623	Up	2-methylene-furan-3-one reductase [Eucalyptus grandis]
XP_010029215.1	1.3869	0.346213	0.000693883	0.0020258	Up	protein ALTERED XYLOGLUCAN 4-like [Eucalyptus grandis]
XP_010029226.1	1.449	0.325691	0.000352177	0.00110553	Up	senescence-associated carboxylesterase 101 isoform X1 [Eucalyptus grandis]
XP_010029271.1	2.32076	0.356158	1.49e-06	9.59e-06	Up	AAA-ATPase ASD, mitochondrial [Eucalyptus grandis]
XP_010029282.1	2.56222	0.487417	1.92e-05	8.72e-05	Up	thioredoxin H2 [Eucalyptus grandis]
XP_010029311.1	1.50522	0.192749	3.64e-08	3.88e-07	Up	cystathionine gamma-synthase 1, chloroplastic [Eucalyptus grandis]
XP_010029344.1	1.23068	0.191008	9.54e-07	6.48e-06	Up	ATP synthase subunit O, mitochondrial [Eucalyptus grandis]
XP_010029382.1	2.40525	0.290171	1.22e-08	1.57e-07	Up	ribosome biogenesis protein WDR12 homolog [Eucalyptus grandis]
XP_010029441.1	1.36719	0.198116	6.26e-07	4.59e-06	Up	inosine-5'-monophosphate dehydrogenase [Eucalyptus grandis]
XP_010029444.1	1.87809	0.244385	6.28e-07	4.6e-06	Up	probable galacturonosyltransferase 9 [Eucalyptus grandis]
XP_010029541.1	1.76982	0.191248	1.5e-09	2.58e-08	Up	probable L-type lectin-domain containing receptor kinase S.5 [Eucalyptus grandis]
XP_010029581.1	1.4723	0.22839	9.46e-07	6.44e-06	Up	cancer-related nucleoside-triphosphatase [Eucalyptus grandis]
XP_010029631.1	1.41695	0.285888	4.17e-05	0.000171185	Up	DNA-directed RNA polymerase II subunit 1 [Eucalyptus grandis]
XP_010029741.1	2.2348	0.578677	0.000705748	0.00205504	Up	peroxidase 72 [Eucalyptus grandis]
XP_010029772.1	1.0503	0.325795	0.00350519	0.00830924	Up	soluble inorganic pyrophosphatase PPA1 [Eucalyptus grandis]
XP_010029790.1	1.00004	0.236372	0.000273388	0.000884211	Up	ATPase family AAA domain-containing protein 3 [Eucalyptus grandis]
XP_010029819.1	1.14926	0.102648	3.13e-11	9.7e-10	Up	pentatricopeptide repeat-containing protein At4g36680, mitochondrial [Eucalyptus grandis]
XP_010029876.1	2.23036	0.136927	4.02e-14	3.06e-12	Up	pyruvate kinase isozyme A, chloroplastic [Eucalyptus grandis]
XP_010029896.1	1.43452	0.327137	0.000183425	0.000621115	Up	squalene monooxygenase [Eucalyptus grandis]
XP_010029935.1	1.0835	0.182879	3.49e-06	2e-05	Up	fatty acid amide hydrolase isoform X1 [Eucalyptus grandis]
XP_010029949.1	1.16812	0.192464	2.42e-06	1.47e-05	Up	heat shock 70 kDa protein, mitochondrial [Eucalyptus grandis]
XP_010029994.1	1.57827	0.171855	2.52e-09	3.99e-08	Up	hemiasterlin resistant protein 1 [Eucalyptus grandis]
XP_010030003.1	1.00386	0.169103	3.39e-06	1.95e-05	Up	nicotinamidase 1 [Eucalyptus grandis]
XP_010030027.1	1.58744	0.458171	0.00259485	0.00637231	Up	polyadenylate-binding protein 2 [Eucalyptus grandis]
XP_010030078.1	1.56936	0.376392	0.000343068	0.00107938	Up	cytochrome b-c1 complex subunit 6 isoform X1 [Eucalyptus grandis]
XP_010030090.1	1.02683	0.21364	9.48e-05	0.000349625	Up	transmembrane protein 87B [Eucalyptus grandis]
XP_010030130.1	1.02598	0.276649	0.00104286	0.00286527	Up	peroxisome biogenesis protein 19-2 [Eucalyptus grandis]
XP_010030222.1	1.11959	0.16352	3.55e-07	2.79e-06	Up	pentatricopeptide repeat-containing protein At1g10270 [Eucalyptus grandis]
XP_010030248.1	1.10032	0.443548	0.020515	0.0390862	Up	probable xyloglucan 6-xylosyltransferase 5 [Eucalyptus grandis]
XP_010030596.1	2.33258	0.293341	3.51e-08	3.76e-07	Up	flavonoid 3'-monooxygenase [Eucalyptus grandis]
XP_010030627.1	1.46707	0.534353	0.0112638	0.0232135	Up	PLASMODESMATA CALLOSE-BINDING PROTEIN 3 [Eucalyptus grandis]
XP_010030628.1	1.53919	0.0968347	1.42e-14	1.31e-12	Up	mitotic checkpoint protein BUB3.2 [Eucalyptus grandis]
XP_010030762.1	1.03693	0.214117	5.6e-05	0.000219617	Up	ras GTPase-activating protein-binding protein 1 isoform X1 [Eucalyptus grandis]
XP_010030933.1	1.7537	0.283403	2.15e-06	1.32e-05	Up	kelch domain-containing protein 3 isoform X1 [Eucalyptus grandis]
XP_010031031.1	2.06478	0.265594	3.94e-08	4.17e-07	Up	mediator of RNA polymerase II transcription subunit 15a isoform X1 [Eucalyptus grandis]
XP_010031093.1	4.09606	0.250372	7.11e-15	7.58e-13	Up	superoxide dismutase [Mn], mitochondrial [Eucalyptus grandis]
XP_010031174.1	3.19209	0.291183	4.86e-11	1.41e-09	Up	ferritin-3, chloroplastic [Eucalyptus grandis]
XP_010031256.1	1.42769	0.295958	5.88e-05	0.000229003	Up	26S proteasome non-ATPase regulatory subunit 7 homolog A [Eucalyptus grandis]
XP_010031258.1	1.05577	0.392377	0.0125246	0.0254713	Up	leucine-rich repeat extensin-like protein 3 [Eucalyptus grandis]
XP_010031275.1	1.52889	0.18715	1.6e-08	1.97e-07	Up	bifunctional 3-dehydroquinate dehydratase/shikimate dehydrogenase, chloroplastic isoform X1 [Eucalyptus grandis]
XP_010031282.1	3.17264	0.203554	2.2e-14	1.91e-12	Up	putative methyltransferase DDB_G0268948 [Eucalyptus grandis]
XP_010031288.1	2.88297	0.154953	4.44e-16	7.04e-14	Up	uncharacterized protein At2g27730, mitochondrial-like [Eucalyptus grandis]
XP_010031329.1	1.47025	0.247315	3.32e-06	1.92e-05	Up	nuclear pore complex protein NUP1 isoform X2 [Eucalyptus grandis]
XP_010031356.1	1.30567	0.214626	2.34e-06	1.42e-05	Up	pyruvate kinase, cytosolic isozyme [Eucalyptus grandis]
XP_010031372.1	1.7923	0.152653	6.04e-11	1.69e-09	Up	probable protein arginine N-methyltransferase 6 [Eucalyptus grandis]
XP_010031373.1	1.71465	0.288877	3.39e-06	1.95e-05	Up	mitochondrial import receptor subunit TOM40-1 [Eucalyptus grandis]
XP_010031411.1	1.24069	0.378784	0.00345755	0.00821113	Up	DNA ligase 1 [Eucalyptus grandis]
XP_010031436.1	1.48056	0.563098	0.0144256	0.0287683	Up	aspartic proteinase-like protein 2 [Eucalyptus grandis]
XP_010031456.1	1.76742	0.183886	7.09e-10	1.37e-08	Up	arogenate dehydratase/prephenate dehydratase 6, chloroplastic [Eucalyptus grandis]
XP_010031476.1	3.59161	0.387629	1.46e-09	2.53e-08	Up	uncharacterized protein LOC104421277 isoform X2 [Eucalyptus grandis]
XP_010031505.1	1.90148	0.258126	1.02e-07	9.49e-07	Up	uncharacterized protein LOC104421298 [Eucalyptus grandis]
XP_010031541.1	2.30295	0.601556	0.00076898	0.00219765	Up	bifunctional nitrilase/nitrile hydratase NIT4B [Eucalyptus grandis]
XP_010031546.1	1.06284	0.281794	0.000888387	0.00248516	Up	single-stranded DNA-binding protein, mitochondrial isoform X2 [Eucalyptus grandis]
XP_010031577.1	1.24433	0.198483	1.47e-06	9.5e-06	Up	uncharacterized protein LOC104421365 isoform X1 [Eucalyptus grandis]
XP_010031597.1	1.36179	0.199442	3.71e-07	2.91e-06	Up	outer envelope protein 61 [Eucalyptus grandis]
XP_010031608.1	1.57122	0.350897	0.000144288	0.000506192	Up	uncharacterized protein LOC104421386 [Eucalyptus grandis]
XP_010031671.1	1.24242	0.460884	0.0135376	0.027252	Up	transcription initiation factor IIE subunit alpha [Eucalyptus grandis]
XP_010031687.1	2.27709	0.427875	1.62e-05	7.55e-05	Up	cysteine proteinase inhibitor A [Eucalyptus grandis]
XP_010031702.1	1.0756	0.214519	3.59e-05	0.000149763	Up	uncharacterized protein LOC104421450 [Eucalyptus grandis]
XP_010031726.1	2.20485	0.276529	3.35e-08	3.63e-07	Up	signal peptide peptidase [Eucalyptus grandis]
XP_010031741.1	1.28893	0.190045	5.15e-07	3.86e-06	Up	uncharacterized protein LOC104421484 isoform X1 [Eucalyptus grandis]
XP_010031758.1	1.12511	0.253972	0.000192732	0.000648673	Up	histone deacetylase 15 isoform X1 [Eucalyptus grandis]
XP_010031779.1	3.51716	0.674558	2.14e-05	9.58e-05	Up	uncharacterized protein LOC104421508 [Eucalyptus grandis]
XP_010031800.1	1.50878	0.184451	1.56e-08	1.93e-07	Up	polyadenylate-binding protein RBP47B' [Eucalyptus grandis]
XP_010031801.1	1.71818	0.338863	3.11e-05	0.000132119	Up	actin-related protein 4 [Eucalyptus grandis]
XP_010031879.1	1.13974	0.155772	1.15e-07	1.05e-06	Up	delta(24)-sterol reductase [Eucalyptus grandis]
XP_010031881.1	1.48384	0.0966632	3.11e-14	2.5e-12	Up	anamorsin homolog [Eucalyptus grandis]
XP_010031882.1	1.14944	0.198848	5.03e-06	2.72e-05	Up	probable splicing factor 3A subunit 1 [Eucalyptus grandis]
XP_010031921.1	2.04111	0.242399	1.76e-08	2.13e-07	Up	uncharacterized protein LOC104421610 [Eucalyptus grandis]
XP_010031961.1	1.41728	0.425373	0.00332407	0.00793487	Up	ATPase ASNA1 homolog [Eucalyptus grandis]
XP_010031967.1	1.4378	0.540329	0.0136743	0.0274873	Up	phenylalanine ammonia-lyase [Eucalyptus grandis]
XP_010031968.1	1.00318	0.130936	5.12e-08	5.21e-07	Up	exosome complex component RRP41-like [Eucalyptus grandis]
XP_010032030.1	1.70819	0.192739	3.46e-09	5.21e-08	Up	uncharacterized protein LOC104421688 isoform X1 [Eucalyptus grandis]
XP_010032066.1	1.64875	0.233981	6.01e-05	0.000233058	Up	UDP-glycosyltransferase 76C2 [Eucalyptus grandis]
XP_010032098.1	2.66131	0.551686	0.000158634	0.000547183	Up	beta-D-glucosyl crocetin beta-1,6-glucosyltransferase [Eucalyptus grandis]
XP_010032118.1	1.89978	0.575284	0.0163601	0.0319938	Up	3-phosphoinositide-dependent protein kinase 1 [Eucalyptus grandis]
XP_010032132.1	1.20998	0.116651	3.82e-10	8.05e-09	Up	uncharacterized protein LOC104421756 [Eucalyptus grandis]
XP_010032197.1	2.11545	0.705673	0.00642382	0.0141928	Up	V-type proton ATPase subunit G 1 [Eucalyptus grandis]
XP_010032205.1	1.70429	0.676819	0.0192114	0.0369578	Up	rhomboid-like protein 19 [Eucalyptus grandis]
XP_010032210.1	1.67467	0.509162	0.0032136	0.00770432	Up	D-aminoacyl-tRNA deacylase [Eucalyptus grandis]
XP_010032219.1	1.30979	0.249393	2.5e-05	0.000109506	Up	uncharacterized protein LOC104421808 [Eucalyptus grandis]
XP_010032251.1	1.53114	0.309861	4.34e-05	0.000177416	Up	glutathione S-transferase L3 [Eucalyptus grandis]
XP_010032265.1	3.01273	0.413891	3.62e-07	2.84e-06	Up	MATH domain and coiled-coil domain-containing protein At3g58410 isoform X1 [Eucalyptus grandis]
XP_010032280.1	2.67787	0.284152	1.36e-08	1.71e-07	Up	non-specific lipid-transfer protein 2 [Eucalyptus grandis]
XP_010032322.1	1.41224	0.245886	2.39e-05	0.000105497	Up	probable inactive purple acid phosphatase 27 isoform X1 [Eucalyptus grandis]
XP_010032407.1	2.8242	0.603673	0.000128515	0.000456372	Up	uncharacterized protein LOC104421937 [Eucalyptus grandis]
XP_010032504.1	1.37374	0.297548	0.000100587	0.000368395	Up	polypyrimidine tract-binding protein homolog 1 isoform X1 [Eucalyptus grandis]
XP_010032507.1	1.00649	0.116894	6e-09	8.28e-08	Up	KH domain-containing protein At4g18375 isoform X2 [Eucalyptus grandis]
XP_010032529.1	1.27164	0.230767	1.33e-05	6.27e-05	Up	pre-mRNA-splicing factor SPF27 homolog [Eucalyptus grandis]
XP_010032548.1	2.25859	0.554638	0.0151955	0.0300553	Up	peroxisome biogenesis protein 3-2 [Eucalyptus grandis]
XP_010032559.1	3.21345	0.618112	2.23e-05	9.91e-05	Up	guanine nucleotide-binding protein subunit beta-like protein [Eucalyptus grandis]
XP_010032565.1	1.4805	0.193922	5.45e-08	5.49e-07	Up	probable tRNA (guanine(26)-N(2))-dimethyltransferase 2 [Eucalyptus grandis]
XP_010032662.1	4.02755	0.795465	3.99e-05	0.000164598	Up	multicopper oxidase LPR2 [Eucalyptus grandis]
XP_010032744.1	1.06455	0.278622	0.00099645	0.00276239	Up	cytochrome c oxidase assembly protein COX11, mitochondrial isoform X1 [Eucalyptus grandis]
XP_010032770.1	1.85123	0.184277	2.92e-10	6.39e-09	Up	probable 3-beta-hydroxysteroid-Delta(8),Delta(7)-isomerase [Eucalyptus grandis]
XP_010032790.1	1.44687	0.140809	1.85e-10	4.27e-09	Up	U2 small nuclear ribonucleoprotein A' [Eucalyptus grandis]
XP_010032796.1	1.04967	0.296759	0.00160842	0.00419095	Up	UPF0664 stress-induced protein C29B12.11c [Eucalyptus grandis]
XP_010032909.2	1.23736	0.388785	0.00414716	0.00959831	Up	probable acyl-activating enzyme 18, peroxisomal isoform X3 [Eucalyptus grandis]
XP_010032968.1	1.62488	0.260875	1.95e-06	1.22e-05	Up	UDP-glycosyltransferase 87A1 [Eucalyptus grandis]
XP_010032970.1	1.02528	0.102579	3.24e-10	6.99e-09	Up	surfeit locus protein 1 [Eucalyptus grandis]
XP_010033044.1	1.85724	0.245525	6.42e-08	6.32e-07	Up	proliferating cell nuclear antigen [Eucalyptus grandis]
XP_010033065.1	2.49823	0.768031	0.00418758	0.00967571	Up	UDP-glucose iridoid glucosyltransferase [Eucalyptus grandis]
XP_010033118.1	1.61276	0.272707	0.00965747	0.0204187	Up	scarecrow-like protein 14 isoform X1 [Eucalyptus grandis]
XP_010033125.1	2.22091	0.211342	1.17e-10	2.94e-09	Up	methyl-CpG-binding domain-containing protein 5 [Eucalyptus grandis]
XP_010033183.1	1.12558	0.397021	0.00894135	0.0191231	Up	probable NOT transcription complex subunit VIP2 isoform X1 [Eucalyptus grandis]
XP_010033221.1	1.14276	0.082953	3.53e-13	2e-11	Up	NADH dehydrogenase [ubiquinone] complex I, assembly factor 7 [Eucalyptus grandis]
XP_010033232.1	1.13662	0.155989	1.58e-07	1.39e-06	Up	probable prolyl 4-hydroxylase 7 [Eucalyptus grandis]
XP_010033262.1	2.14992	0.472007	0.00011814	0.000424937	Up	uncharacterized protein LOC104422592 [Eucalyptus grandis]
XP_010033326.1	1.2127	0.17261	2.3e-07	1.91e-06	Up	nuclear pore complex protein GP210 [Eucalyptus grandis]
XP_010033346.1	1.21519	0.206153	3.76e-06	2.13e-05	Up	pentatricopeptide repeat-containing protein At4g35850, mitochondrial [Eucalyptus grandis]
XP_010033373.1	3.55389	0.797586	0.000152718	0.000529411	Up	prohibitin-3, mitochondrial [Eucalyptus grandis]
XP_010033416.1	2.80289	0.454883	3.35e-06	1.93e-05	Up	SWI/SNF complex component SNF12 homolog [Eucalyptus grandis]
XP_010033428.1	1.90796	0.33827	2.94e-05	0.000126583	Up	AAA-ATPase At3g50940 [Eucalyptus grandis]
XP_010033429.2	1.61028	0.381445	0.000300625	0.000960545	Up	LOW QUALITY PROTEIN: uncharacterized protein LOC104422718 [Eucalyptus grandis]
XP_010033441.1	1.63197	0.162953	1.89e-09	3.13e-08	Up	uncharacterized protein LOC104422725 [Eucalyptus grandis]
XP_010033446.1	1.49953	0.487895	0.00520832	0.0117696	Up	thioredoxin H-type [Eucalyptus grandis]
XP_010033478.1	2.33262	0.556456	0.0030298	0.00730151	Up	optineurin isoform X1 [Eucalyptus grandis]
XP_010033486.1	1.71896	0.44546	0.000711313	0.0020669	Up	naringenin,2-oxoglutarate 3-dioxygenase [Eucalyptus grandis]
XP_010033494.1	1.61975	0.422716	0.000762224	0.00218171	Up	glycine-rich protein 2-like [Eucalyptus grandis]
XP_010033514.1	1.03673	0.127238	1.68e-08	2.05e-07	Up	3-dehydroquinate synthase, chloroplastic [Eucalyptus grandis]
XP_010033527.1	1.61458	0.274174	3.82e-06	2.16e-05	Up	la-related protein 1B [Eucalyptus grandis]
XP_010033533.1	1.51117	0.418281	0.00132914	0.00353799	Up	pyruvate decarboxylase 2 [Eucalyptus grandis]
XP_010033577.1	1.51526	0.265447	2.06e-05	9.24e-05	Up	protein GRIP isoform X1 [Eucalyptus grandis]
XP_010033581.1	1.4098	0.344342	0.000388866	0.00120705	Up	heterogeneous nuclear ribonucleoprotein H2 [Eucalyptus grandis]
XP_010033601.1	1.69918	0.247959	4.36e-07	3.34e-06	Up	MLO-like protein 8 [Eucalyptus grandis]
XP_010033632.1	1.10635	0.234274	7.65e-05	0.000287258	Up	2-oxoglutarate-dependent dioxygenase DAO [Eucalyptus grandis]
XP_010033662.1	1.76856	0.579808	0.00658533	0.0145149	Up	mediator of RNA polymerase II transcription subunit 6 [Eucalyptus grandis]
XP_010033700.1	4.2024	0.491334	3.74e-07	2.93e-06	Up	thaumatin-like protein [Eucalyptus grandis]
XP_010033730.2	1.19419	0.189331	7.87e-06	4.03e-05	Up	cytochrome P450 71A1 [Eucalyptus grandis]
XP_010033733.1	1.12939	0.370234	0.0158098	0.031115	Up	probable LRR receptor-like serine/threonine-protein kinase At3g47570 [Eucalyptus grandis]
XP_010033739.1	1.7081	0.344734	4.19e-05	0.000171716	Up	pyruvate decarboxylase 1 [Eucalyptus grandis]
XP_010033760.1	1.07701	0.394619	0.0148539	0.029453	Up	LOW QUALITY PROTEIN: aminopeptidase M1-like [Eucalyptus grandis]
XP_010033774.1	2.16594	0.25766	9.41e-09	1.25e-07	Up	ABC transporter I family member 17 [Eucalyptus grandis]
XP_010033811.1	2.35705	0.353936	0.00115211	0.00312524	Up	senescence-induced receptor-like serine/threonine-protein kinase isoform X1 [Eucalyptus grandis]
XP_010033848.1	1.23625	0.288527	0.000256065	0.000833526	Up	nuclear pore complex protein NUP35 [Eucalyptus grandis]
XP_010033881.1	2.7567	0.288065	2.67e-09	4.2e-08	Up	ras-related protein RHN1 isoform X1 [Eucalyptus grandis]
XP_010033911.1	1.6183	0.253528	5.19e-06	2.8e-05	Up	plastidic ATP/ADP-transporter [Eucalyptus grandis]
XP_010033918.1	1.06264	0.158994	6.51e-07	4.71e-06	Up	cytochrome c oxidase subunit 5b-2, mitochondrial [Eucalyptus grandis]
XP_010033999.1	2.1403	0.264787	1.95e-08	2.29e-07	Up	protein RAE1 [Eucalyptus grandis]
XP_010034002.1	2.02652	0.298784	6.44e-07	4.7e-06	Up	60S ribosomal protein L7-1 [Eucalyptus grandis]
XP_010034027.1	1.34039	0.281953	8.6e-05	0.00031867	Up	LOW QUALITY PROTEIN: cinnamoyl-CoA reductase 1-like [Eucalyptus grandis]
XP_010034055.1	2.11667	0.343553	1.93e-06	1.2e-05	Up	ubiquitin receptor RAD23b isoform X1 [Eucalyptus grandis]
XP_010034067.1	1.10871	0.250105	0.000162028	0.00055682	Up	small nuclear ribonucleoprotein E isoform X1 [Eucalyptus grandis]
XP_010034072.1	1.11498	0.286431	0.000652391	0.00191575	Up	uncharacterized protein LOC104423261 [Eucalyptus grandis]
XP_010034081.1	1.33952	0.262505	2.86e-05	0.000123493	Up	mediator of RNA polymerase II transcription subunit 8 isoform X1 [Eucalyptus grandis]
XP_010034343.1	1.6072	0.184123	4.62e-09	6.65e-08	Up	prostaglandin E synthase 2 [Eucalyptus grandis]
XP_010034351.1	2.60521	0.235801	5.77e-10	1.16e-08	Up	protein HESO1 [Eucalyptus grandis]
XP_010034428.1	1.1177	0.112319	3.54e-10	7.53e-09	Up	perakine reductase [Eucalyptus grandis]
XP_010034456.1	1.50612	0.170192	3.56e-09	5.33e-08	Up	1,2-dihydroxy-3-keto-5-methylthiopentene dioxygenase 2 isoform X1 [Eucalyptus grandis]
XP_010034602.1	2.5247	0.30513	5.67e-07	4.21e-06	Up	VAN3-binding protein [Eucalyptus grandis]
XP_010034946.1	2.74893	0.67068	0.000440135	0.00135333	Up	cellulose synthase-like protein D3 [Eucalyptus grandis]
XP_010034952.1	1.2825	0.26883	6.75e-05	0.000259281	Up	ERAD-associated E3 ubiquitin-protein ligase HRD1B isoform X1 [Eucalyptus grandis]
XP_010034954.1	1.62422	0.116364	2.64e-13	1.57e-11	Up	protein TPR2 isoform X1 [Eucalyptus grandis]
XP_010034986.1	1.41431	0.301733	8.38e-05	0.000311298	Up	putative lipase ROG1 [Eucalyptus grandis]
XP_010034990.1	1.93994	0.368134	5.2e-05	0.000205505	Up	ceramide kinase isoform X1 [Eucalyptus grandis]
XP_010034996.1	1.38221	0.304538	0.000123184	0.000439953	Up	CDGSH iron-sulfur domain-containing protein NEET [Eucalyptus grandis]
XP_010035014.1	2.70639	0.305707	3.53e-09	5.31e-08	Up	protein EXORDIUM-like 3 [Eucalyptus grandis]
XP_010035042.1	1.15763	0.142789	1.84e-08	2.19e-07	Up	autophagy-related protein 3 isoform X2 [Eucalyptus grandis]
XP_010035099.1	1.29491	0.308817	0.000546492	0.00163594	Up	probable transcriptional regulator SLK2 [Eucalyptus grandis]
XP_010035120.1	1.16962	0.269185	0.000203455	0.000679408	Up	membrane steroid-binding protein 2 [Eucalyptus grandis]
XP_010035148.1	1.07226	0.164005	7.55e-07	5.32e-06	Up	cleavage and polyadenylation specificity factor subunit 2 isoform X1 [Eucalyptus grandis]
XP_010035167.1	1.20601	0.247404	5.16e-05	0.000204257	Up	mediator of RNA polymerase II transcription subunit 36a [Eucalyptus grandis]
XP_010035222.1	1.54548	0.326224	7.36e-05	0.000278546	Up	polypyrimidine tract-binding protein homolog 2 isoform X1 [Eucalyptus grandis]
XP_010035228.1	1.06561	0.253723	0.000296075	0.000947643	Up	uncharacterized protein LOC104424482 [Eucalyptus grandis]
XP_010035340.1	1.88848	0.578009	0.00352562	0.00834422	Up	mitochondrial import inner membrane translocase subunit TIM22 [Eucalyptus grandis]
XP_010035365.1	1.69511	0.530368	0.00375169	0.00878932	Up	mitochondrial pyruvate carrier 1 [Eucalyptus grandis]
XP_010035406.1	1.4017	0.160253	4.45e-09	6.43e-08	Up	S-adenosylmethionine synthase 1 [Eucalyptus grandis]
XP_010035427.1	1.08275	0.224825	0.000539354	0.00161632	Up	uncharacterized protein LOC104424651 [Eucalyptus grandis]
XP_010035498.1	1.09609	0.202492	1.29e-05	6.1e-05	Up	protein disulfide isomerase-like 2-3 [Eucalyptus grandis]
XP_010035520.1	1.89507	0.608189	0.00456258	0.0104508	Up	small ubiquitin-related modifier 1 [Eucalyptus grandis]
XP_010035533.1	1.00685	0.264638	0.000816904	0.00231199	Up	pyrophosphate--fructose 6-phosphate 1-phosphotransferase subunit beta [Eucalyptus grandis]
XP_010035548.1	1.07604	0.209673	2.65e-05	0.000115333	Up	uncharacterized protein LOC104424745 isoform X1 [Eucalyptus grandis]
XP_010035554.1	1.11331	0.110269	2.64e-10	5.82e-09	Up	aspartic proteinase A1 [Eucalyptus grandis]
XP_010035753.1	1.73463	0.638661	0.0152621	0.0301761	Up	RNA polymerase II degradation factor 1 [Eucalyptus grandis]
XP_010035766.1	1.01706	0.261623	0.000699796	0.00204092	Up	dihydroorotase, mitochondrial isoform X1 [Eucalyptus grandis]
XP_010035773.1	1.26955	0.114238	3.66e-11	1.1e-09	Up	ADP,ATP carrier protein 3, mitochondrial [Eucalyptus grandis]
XP_010035788.1	1.34586	0.226899	6.9e-06	3.59e-05	Up	nuclear cap-binding protein subunit 2 [Eucalyptus grandis]
XP_010035806.1	2.99906	0.409306	1.12e-07	1.03e-06	Up	prohibitin-1, mitochondrial [Eucalyptus grandis]
XP_010035882.1	1.04521	0.173661	2.75e-06	1.63e-05	Up	ras-related protein Rab11D [Eucalyptus grandis]
XP_010035897.1	1.50872	0.108615	2.94e-13	1.73e-11	Up	trifunctional UDP-glucose 4,6-dehydratase/UDP-4-keto-6-deoxy-D-glucose 3,5-epimerase/UDP-4-keto-L-rhamnose-reductase RHM1 [Eucalyptus grandis]
XP_010035930.1	1.57414	0.451795	0.00264798	0.00648294	Up	putative methyltransferase NSUN6 isoform X1 [Eucalyptus grandis]
XP_010035932.1	1.16285	0.192674	2.64e-06	1.58e-05	Up	switch-associated protein 70 [Eucalyptus grandis]
XP_010035936.2	2.32661	0.362306	1.01e-06	6.79e-06	Up	LOW QUALITY PROTEIN: glutathione S-transferase F9 [Eucalyptus grandis]
XP_010035937.1	1.7425	0.299616	4.6e-06	2.52e-05	Up	glutathione S-transferase F9 [Eucalyptus grandis]
XP_010035938.2	2.37756	0.263354	2.42e-09	3.86e-08	Up	LOW QUALITY PROTEIN: glutathione S-transferase F9 [Eucalyptus grandis]
XP_010035984.1	1.5065	0.398526	0.000969495	0.00269844	Up	cationic peroxidase 1-like [Eucalyptus grandis]
XP_010036009.1	1.98883	0.347809	9.44e-06	4.7e-05	Up	probable phosphopantothenoylcysteine decarboxylase [Eucalyptus grandis]
XP_010036023.1	1.00862	0.153597	7.04e-07	5.04e-06	Up	protein RETICULATA-RELATED 3, chloroplastic [Eucalyptus grandis]
XP_010036049.1	1.28984	0.281653	0.000110819	0.000401729	Up	uncharacterized protein LOC104425150 [Eucalyptus grandis]
XP_010036077.1	2.27728	0.30088	6.36e-08	6.27e-07	Up	VQ motif-containing protein 22 [Eucalyptus grandis]
XP_010036098.1	1.21623	0.111475	5.37e-11	1.54e-09	Up	elongation factor Ts, mitochondrial [Eucalyptus grandis]
XP_010036123.1	2.00376	0.432187	0.000274462	0.000887168	Up	uncharacterized protein LOC104425202 [Eucalyptus grandis]
XP_010036125.1	1.65109	0.212868	4.11e-08	4.3e-07	Up	GBF-interacting protein 1-like isoform X1 [Eucalyptus grandis]
XP_010036146.1	1.83478	0.485361	0.00109745	0.00299599	Up	tyrosine decarboxylase 1 [Eucalyptus grandis]
XP_010036157.1	1.05062	0.131286	2.34e-08	2.68e-07	Up	pre-mRNA-processing factor 39 isoform X1 [Eucalyptus grandis]
XP_010036201.1	1.36876	0.438783	0.00452369	0.0103703	Up	short-chain type dehydrogenase/reductase [Eucalyptus grandis]
XP_010036223.1	1.72409	0.485336	0.00154789	0.00406377	Up	putative H/ACA ribonucleoprotein complex subunit 1-like protein 1 [Eucalyptus grandis]
XP_010036298.1	1.38914	0.327827	0.000368299	0.00114899	Up	membrane steroid-binding protein 2 [Eucalyptus grandis]
XP_010036307.1	2.3765	0.796601	0.0245319	0.0456579	Up	alpha carbonic anhydrase 4 [Eucalyptus grandis]
XP_010036343.1	2.58447	0.308425	9.99e-09	1.32e-07	Up	putative methyltransferase DDB_G0268948 [Eucalyptus grandis]
XP_010036344.1	1.22745	0.284592	0.000338423	0.00106597	Up	putative methyltransferase DDB_G0268948 [Eucalyptus grandis]
XP_010036351.1	1.94343	0.217692	3.01e-09	4.6e-08	Up	tubulin-folding cofactor B [Eucalyptus grandis]
XP_010036357.1	1.88254	0.331941	4.44e-05	0.000180292	Up	rhomboid-like protein 20 [Eucalyptus grandis]
XP_010036377.1	1.47048	0.239946	2.09e-06	1.29e-05	Up	glutathione transferase GST 23 [Eucalyptus grandis]
XP_010036380.1	1.70494	0.572155	0.0065096	0.0143594	Up	tubulin beta-1 chain [Eucalyptus grandis]
XP_010036399.1	1.49379	0.209996	1.87e-07	1.59e-06	Up	mitochondrial import inner membrane translocase subunit Tim9 [Eucalyptus grandis]
XP_010036400.1	1.92025	0.432334	0.000226054	0.000745898	Up	calmodulin-binding protein 25 [Eucalyptus grandis]
XP_010036427.1	1.22251	0.2739	0.000149758	0.000521427	Up	14 kDa zinc-binding protein [Eucalyptus grandis]
XP_010036429.1	1.00578	0.210075	7.12e-05	0.000271589	Up	paramyosin [Eucalyptus grandis]
XP_010036484.1	1.0035	0.128347	4.72e-08	4.86e-07	Up	zinc finger CCCH domain-containing protein 14 [Eucalyptus grandis]
XP_010036508.1	1.11318	0.319228	0.00182354	0.00467251	Up	uncharacterized protein C18orf8 isoform X2 [Eucalyptus grandis]
XP_010036538.1	1.38635	0.225325	1.97e-06	1.22e-05	Up	rhomboid-like protein 15 [Eucalyptus grandis]
XP_010036580.1	1.20406	0.31042	0.000759731	0.00217795	Up	E3 ubiquitin-protein ligase RHF2A [Eucalyptus grandis]
XP_010036583.1	1.81216	0.314896	6.25e-06	3.29e-05	Up	uncharacterized protein LOC104425559 [Eucalyptus grandis]
XP_010036786.1	2.62731	0.29811	3.85e-09	5.71e-08	Up	ras GTPase-activating protein-binding protein 1 [Eucalyptus grandis]
XP_010036801.1	1.44354	0.285123	3.54e-05	0.000148326	Up	GPI transamidase component PIG-S [Eucalyptus grandis]
XP_010036832.1	2.6134	0.287652	2.14e-09	3.48e-08	Up	desumoylating isopeptidase 1 [Eucalyptus grandis]
XP_010036834.1	1.83892	0.292569	1.7e-06	1.07e-05	Up	delta(3,5)-Delta(2,4)-dienoyl-CoA isomerase, peroxisomal [Eucalyptus grandis]
XP_010036842.1	2.46824	0.224097	4.41e-11	1.29e-09	Up	uncharacterized protein LOC104425754 [Eucalyptus grandis]
XP_010036844.1	1.08952	0.374726	0.0084204	0.0181207	Up	probable beta-1,4-xylosyltransferase IRX10L [Eucalyptus grandis]
XP_010036895.1	2.01623	0.628474	0.00390208	0.00909556	Up	bromodomain-containing protein 4 [Eucalyptus grandis]
XP_010036922.1	1.62047	0.182264	6.69e-09	9.1e-08	Up	cyclin-dependent kinase D-3 [Eucalyptus grandis]
XP_010036951.1	2.13188	0.424097	5.63e-05	0.000220489	Up	auxin efflux carrier component 1 [Eucalyptus grandis]
XP_010037012.1	1.18565	0.297794	0.000519618	0.00156957	Up	uncharacterized protein LOC104425867 [Eucalyptus grandis]
XP_010037155.1	2.00053	0.398919	5.79e-05	0.00022586	Up	ABC transporter A family member 2 isoform X1 [Eucalyptus grandis]
XP_010037215.1	1.11338	0.332693	0.00258888	0.00636329	Up	UDP-glucose 6-dehydrogenase 1 [Eucalyptus grandis]
XP_010037248.1	2.50435	0.575934	0.000236308	0.000777087	Up	ABC transporter B family member 25 [Eucalyptus grandis]
XP_010037314.1	2.1781	0.211075	6.32e-08	6.24e-07	Up	mediator of RNA polymerase II transcription subunit 27 [Eucalyptus grandis]
XP_010037360.1	1.2094	0.230074	1.92e-05	8.72e-05	Up	ubiquitin-conjugating enzyme E2 27 [Eucalyptus grandis]
XP_010037365.1	1.68583	0.222073	1.04e-07	9.64e-07	Up	biotin synthase [Eucalyptus grandis]
XP_010037371.1	2.9152	0.221141	9.33e-13	4.58e-11	Up	probable aldo-keto reductase 2 [Eucalyptus grandis]
XP_010037469.1	2.07056	0.156927	9.15e-13	4.54e-11	Up	probable histone-arginine methyltransferase 1.3 [Eucalyptus grandis]
XP_010037502.1	2.45802	0.206349	8.41e-12	3.18e-10	Up	quinolinate synthase, chloroplastic [Eucalyptus grandis]
XP_010037514.1	2.90164	0.457187	2.72e-06	1.61e-05	Up	protein NBR1 homolog isoform X1 [Eucalyptus grandis]
XP_010037559.1	1.99018	0.201848	4.26e-10	8.92e-09	Up	protein MEMO1 [Eucalyptus grandis]
XP_010037599.1	1.23165	0.248298	7.53e-05	0.000283865	Up	uncharacterized protein LOC104426298 [Eucalyptus grandis]
XP_010037609.1	1.53019	0.36165	0.000273126	0.000883877	Up	protein EDS1 isoform X1 [Eucalyptus grandis]
XP_010037648.1	1.86552	0.1562	2.43e-11	7.89e-10	Up	4-coumarate--CoA ligase-like 7 [Eucalyptus grandis]
XP_010037658.1	2.57126	0.263866	5.39e-10	1.09e-08	Up	patellin-6 [Eucalyptus grandis]
XP_010037682.1	4.48772	0.468955	7.73e-10	1.44e-08	Up	ferritin-1, chloroplastic-like [Eucalyptus grandis]
XP_010037776.1	1.70697	0.282991	2.66e-06	1.59e-05	Up	probable glutathione S-transferase [Eucalyptus grandis]
XP_010037853.1	1.1792	0.258598	0.000116583	0.000420426	Up	UNC93-like protein 3 [Eucalyptus grandis]
XP_010037860.1	1.72904	0.354165	5.06e-05	0.000201112	Up	arginine biosynthesis bifunctional protein ArgJ, chloroplastic [Eucalyptus grandis]
XP_010037870.1	1.32344	0.324511	0.000538871	0.00161632	Up	stress protein DDR48 [Eucalyptus grandis]
XP_010037877.1	1.50304	0.112855	7.45e-13	3.83e-11	Up	diaminopimelate epimerase, chloroplastic [Eucalyptus grandis]
XP_010037886.1	1.26314	0.220699	2e-05	8.98e-05	Up	protein GPR107 [Eucalyptus grandis]
XP_010037893.1	1.6588	0.180201	1.66e-09	2.81e-08	Up	uncharacterized protein LOC104426514 [Eucalyptus grandis]
XP_010037896.1	2.12053	0.328587	2.14e-06	1.32e-05	Up	nuclear pore complex protein NUP43 [Eucalyptus grandis]
XP_010037982.1	1.22835	0.256294	7.03e-05	0.000268681	Up	pentatricopeptide repeat-containing protein At4g38150 [Eucalyptus grandis]
XP_010038007.1	1.28668	0.171965	7.78e-08	7.45e-07	Up	deoxyhypusine hydroxylase [Eucalyptus grandis]
XP_010038088.1	1.32389	0.403882	0.00306807	0.00738412	Up	heat shock factor-binding protein 1 [Eucalyptus grandis]
XP_010038093.1	1.12949	0.314901	0.00141922	0.00374902	Up	pre-mRNA-splicing factor 18 [Eucalyptus grandis]
XP_010038129.1	3.47858	0.328723	1.01e-10	2.6e-09	Up	sm-like protein LSM2 [Eucalyptus grandis]
XP_010038156.1	3.10916	0.206325	4.73e-14	3.55e-12	Up	secoisolariciresinol dehydrogenase isoform X1 [Eucalyptus grandis]
XP_010038191.1	1.1296	0.278067	0.0004221	0.00130292	Up	bifunctional protein FolD 2 [Eucalyptus grandis]
XP_010038199.1	1.06394	0.19165	1.04e-05	5.09e-05	Up	probable U6 snRNA-associated Sm-like protein LSm4 [Eucalyptus grandis]
XP_010038205.1	1.74458	0.463003	0.00099916	0.00276662	Up	ABC transporter C family member 4 [Eucalyptus grandis]
XP_010038213.1	6.54355	0.760387	1.2e-08	1.54e-07	Up	dynamin-related protein 4C [Eucalyptus grandis]
XP_010038281.1	1.13966	0.148529	4.99e-08	5.1e-07	Up	GTP-binding protein SAR1A [Eucalyptus grandis]
XP_010038296.1	1.09684	0.288872	0.000832968	0.00235146	Up	uncharacterized protein LOC104426828 [Eucalyptus grandis]
XP_010038302.1	1.20051	0.200071	2.88e-06	1.69e-05	Up	SWR1-complex protein 4 isoform X1 [Eucalyptus grandis]
XP_010038318.1	1.89521	0.61539	0.00498188	0.0112993	Up	short-chain dehydrogenase reductase 3b [Eucalyptus grandis]
XP_010038347.1	3.22534	0.324	3.51e-10	7.5e-09	Up	alcohol dehydrogenase 3 isoform X1 [Eucalyptus grandis]
XP_010038356.1	1.04299	0.215896	5.77e-05	0.000225508	Up	protein FAM98A isoform X1 [Eucalyptus grandis]
XP_010038773.1	2.10879	0.421708	0.000130713	0.000463253	Up	guanylate-binding protein 5 [Eucalyptus grandis]
XP_010038837.1	1.37087	0.209393	7.39e-07	5.24e-06	Up	pyrroline-5-carboxylate reductase [Eucalyptus grandis]
XP_010038893.1	1.22772	0.202086	2.39e-06	1.45e-05	Up	aldo-keto reductase family 4 member C9 [Eucalyptus grandis]
XP_010038899.1	1.42838	0.407765	0.00175252	0.00450997	Up	aldo-keto reductase family 4 member C9 [Eucalyptus grandis]
XP_010039135.2	2.25043	0.844121	0.0205618	0.0391218	Up	exocyst complex component EXO70B1 [Eucalyptus grandis]
XP_010039151.2	1.60477	0.218919	2.48e-06	1.5e-05	Up	UDP-glycosyltransferase 74F1, partial [Eucalyptus grandis]
XP_010039167.1	3.75871	1.12088	0.00254552	0.00627058	Up	pyruvate decarboxylase 1 [Eucalyptus grandis]
XP_010039315.1	3.67309	0.463888	2.83e-08	3.16e-07	Up	small nuclear ribonucleoprotein-associated protein B' [Eucalyptus grandis]
XP_010039323.1	1.28104	0.213848	2.96e-06	1.73e-05	Up	U5 small nuclear ribonucleoprotein 40 kDa protein [Eucalyptus grandis]
XP_010039333.1	2.3403	0.400331	4.26e-06	2.37e-05	Up	histidinol-phosphate aminotransferase, chloroplastic [Eucalyptus grandis]
XP_010039337.1	1.6166	0.336053	0.000140133	0.000493603	Up	sm-like protein LSM36B isoform X2 [Eucalyptus grandis]
XP_010039548.1	1.56949	0.29816	9.54e-05	0.000351243	Up	RNA polymerase II-associated protein 3 isoform X1 [Eucalyptus grandis]
XP_010039550.1	2.69533	0.253184	1.09e-09	1.97e-08	Up	nicotianamine synthase [Eucalyptus grandis]
XP_010039554.1	1.00514	0.149643	4.87e-07	3.68e-06	Up	pyrophosphate-energized vacuolar membrane proton pump [Eucalyptus grandis]
XP_010039555.1	1.38778	0.504311	0.0108677	0.0225689	Up	calreticulin-like [Eucalyptus grandis]
XP_010039619.1	1.16429	0.101518	1.88e-11	6.3e-10	Up	bifunctional epoxide hydrolase 2 [Eucalyptus grandis]
XP_010039642.1	1.1073	0.259825	0.00025239	0.000823496	Up	nuclear pore complex protein NUP98A isoform X1 [Eucalyptus grandis]
XP_010039906.1	2.73808	0.647792	0.000567833	0.00169343	Up	signal peptidase complex subunit 3B [Eucalyptus grandis]
XP_010039919.1	5.35849	1.29054	0.000451636	0.0013818	Up	basic 7S globulin [Eucalyptus grandis]
XP_010039932.1	2.22166	0.437271	4.95e-05	0.000197688	Up	enhancer of rudimentary homolog [Eucalyptus grandis]
XP_010039945.1	3.79888	0.669202	1.79e-05	8.23e-05	Up	crocetin glucosyltransferase, chloroplastic [Eucalyptus grandis]
XP_010040001.1	1.82809	0.349576	3.49e-05	0.00014656	Up	dirigent protein 22 [Eucalyptus grandis]
XP_010040214.1	1.05751	0.389766	0.0130233	0.0263889	Up	uncharacterized protein At1g04910 [Eucalyptus grandis]
XP_010040575.1	1.49677	0.595428	0.0190604	0.0367309	Up	umecyanin [Eucalyptus grandis]
XP_010040676.1	1.04135	0.269343	0.000835248	0.0023555	Up	probable aldo-keto reductase 1 [Eucalyptus grandis]
XP_010040764.1	1.05291	0.422019	0.0195646	0.0375721	Up	mitochondrial pyruvate carrier 4 [Eucalyptus grandis]
XP_010040844.1	1.06758	0.148922	1.63e-07	1.42e-06	Up	serine carboxypeptidase II-2 [Eucalyptus grandis]
XP_010040866.1	1.81701	0.261464	2.77e-07	2.25e-06	Up	COP9 signalosome complex subunit 7 isoform X2 [Eucalyptus grandis]
XP_010040970.1	1.73956	0.254149	4.44e-07	3.4e-06	Up	pathogenesis-related protein 1 [Eucalyptus grandis]
XP_010041120.1	1.72444	0.378356	0.000140165	0.000493603	Up	glutathione S-transferase U25 [Eucalyptus grandis]
XP_010041215.1	4.15461	0.325941	1.95e-12	8.79e-11	Up	miraculin [Eucalyptus grandis]
XP_010041372.1	3.52615	0.445206	7.18e-06	3.72e-05	Up	dirigent protein 23 [Eucalyptus grandis]
XP_010041390.1	1.15475	0.299753	0.000723228	0.00209823	Up	ER membrane protein complex subunit 2 [Eucalyptus grandis]
XP_010041416.1	1.04525	0.179479	4.5e-06	2.47e-05	Up	eukaryotic translation initiation factor 3 subunit F [Eucalyptus grandis]
XP_010041478.1	1.03227	0.133721	7.87e-08	7.5e-07	Up	uncharacterized protein LOC104430423 [Eucalyptus grandis]
XP_010041498.1	1.30504	0.363371	0.00140259	0.00370861	Up	eukaryotic translation initiation factor 3 subunit K [Eucalyptus grandis]
XP_010041557.1	3.53001	0.604891	7.16e-06	3.71e-05	Up	cationic peroxidase 1-like [Eucalyptus grandis]
XP_010041822.1	1.94614	0.411007	7.4e-05	0.000279719	Up	glucose-6-phosphate/phosphate translocator 2, chloroplastic-like [Eucalyptus grandis]
XP_010041998.1	2.16652	0.472155	0.000159168	0.000548345	Up	bifunctional 3-dehydroquinate dehydratase/shikimate dehydrogenase, chloroplastic isoform X1 [Eucalyptus grandis]
XP_010042209.1	1.85467	0.39164	0.000143873	0.000505056	Up	early nodulin-like protein 1 [Eucalyptus grandis]
XP_010042234.1	1.15653	0.229659	3.4e-05	0.000143051	Up	acidic mammalian chitinase-like [Eucalyptus grandis]
XP_010042449.2	3.89759	0.241254	1.9e-10	4.36e-09	Up	miraculin-like [Eucalyptus grandis]
XP_010042470.1	2.01531	0.423432	6.95e-05	0.000265824	Up	reactive Intermediate Deaminase A, chloroplastic-like [Eucalyptus grandis]
XP_010042554.1	1.23637	0.450275	0.0115134	0.0236577	Up	barwin-like [Eucalyptus grandis]
XP_010042589.1	3.4246	0.267177	1.11e-11	4.05e-10	Up	subtilisin-like protease SBT1.8 [Eucalyptus grandis]
XP_010042607.1	1.58809	0.277114	7.76e-06	3.98e-05	Up	2-C-methyl-D-erythritol 2,4-cyclodiphosphate synthase, chloroplastic-like, partial [Eucalyptus grandis]
XP_010042879.1	1.89119	0.291401	8.5e-07	5.86e-06	Up	RNA-binding protein Musashi homolog Rbp6-like, partial [Eucalyptus grandis]
XP_010043066.1	1.83543	0.253484	1.38e-07	1.23e-06	Up	acyl-CoA-binding domain-containing protein 4 [Eucalyptus grandis]
XP_010043086.1	1.01823	0.181989	9.3e-06	4.64e-05	Up	3-methyl-2-oxobutanoate hydroxymethyltransferase 1, mitochondrial [Eucalyptus grandis]
XP_010043108.1	1.0701	0.238243	0.000200581	0.000672237	Up	sugar transporter ERD6-like 5 [Eucalyptus grandis]
XP_010043143.1	1.21917	0.481023	0.0181958	0.0352607	Up	MACPF domain-containing protein CAD1 [Eucalyptus grandis]
XP_010043209.1	1.0434	0.218895	6.82e-05	0.000261607	Up	importin subunit alpha-1a [Eucalyptus grandis]
XP_010043250.1	1.83654	0.588067	0.00655596	0.0144559	Up	probable ribose-5-phosphate isomerase 3, chloroplastic [Eucalyptus grandis]
XP_010043356.1	1.35481	0.256329	0.00014753	0.000515612	Up	chromatin structure-remodeling complex protein BSH [Eucalyptus grandis]
XP_010043384.1	1.11954	0.433314	0.0169466	0.033036	Up	stress-response A/B barrel domain-containing protein HS1 [Eucalyptus grandis]
XP_010043390.1	1.17045	0.257777	0.000122597	0.000438695	Up	transcription initiation factor TFIID subunit 15b isoform X1 [Eucalyptus grandis]
XP_010043396.1	1.94617	0.339196	5.61e-06	3e-05	Up	protein LIGHT-DEPENDENT SHORT HYPOCOTYLS 5 isoform X1 [Eucalyptus grandis]
XP_010043451.1	1.08513	0.363419	0.00704527	0.0154611	Up	formin-like protein 20 [Eucalyptus grandis]
XP_010043491.1	1.29793	0.212757	3.19e-06	1.85e-05	Up	filamin A-interacting protein 1-like [Eucalyptus grandis]
XP_010043555.1	3.74324	0.244497	3.29e-14	2.61e-12	Up	glucan endo-1,3-beta-glucosidase [Eucalyptus grandis]
XP_010043574.1	2.85739	0.481054	5.61e-06	3e-05	Up	UDP-glucuronic acid decarboxylase 6 [Eucalyptus grandis]
XP_010043580.1	1.2522	0.197012	1.18e-06	7.83e-06	Up	THO complex subunit 4A [Eucalyptus grandis]
XP_010043634.1	1.47676	0.143054	1.68e-10	3.97e-09	Up	calcium-transporting ATPase 4, endoplasmic reticulum-type [Eucalyptus grandis]
XP_010043733.1	1.52373	0.336733	0.000152075	0.000527888	Up	serine/threonine-protein kinase GRIK1 isoform X1 [Eucalyptus grandis]
XP_010043742.1	1.61963	0.429302	0.00111726	0.00304409	Up	yrdC domain-containing protein, mitochondrial isoform X1 [Eucalyptus grandis]
XP_010043782.1	2.89788	0.570802	3.86e-05	0.000159937	Up	kiwellin [Eucalyptus grandis]
XP_010043806.1	1.57024	0.163029	6.8e-10	1.33e-08	Up	protein LSM12 homolog [Eucalyptus grandis]
XP_010043825.1	2.01578	0.34694	5.44e-06	2.93e-05	Up	ankyrin repeat and SAM domain-containing protein 6 [Eucalyptus grandis]
XP_010043853.1	1.64378	0.200874	1.55e-08	1.92e-07	Up	uncharacterized protein LOC104432951 [Eucalyptus grandis]
XP_010043854.1	1.57972	0.205184	4.69e-08	4.84e-07	Up	probable small nuclear ribonucleoprotein G [Eucalyptus grandis]
XP_010043856.1	1.2731	0.211867	3.33e-06	1.93e-05	Up	zinc finger CCCH domain-containing protein 14 [Eucalyptus grandis]
XP_010043885.1	2.19963	0.451284	5.16e-05	0.000204368	Up	V-type proton ATPase subunit F [Eucalyptus grandis]
XP_010043981.1	1.63003	0.253959	1.01e-06	6.83e-06	Up	vacuolar fusion protein CCZ1 homolog isoform X1 [Eucalyptus grandis]
XP_010044005.1	1.79454	0.278659	9.62e-07	6.53e-06	Up	protein RETICULATA, chloroplastic [Eucalyptus grandis]
XP_010044063.1	1.13747	0.453909	0.0197341	0.0378191	Up	ataxin-3 homolog [Eucalyptus grandis]
XP_010044074.1	1.61808	0.253774	1.13e-06	7.5e-06	Up	probable glutathione S-transferase parC [Eucalyptus grandis]
XP_010044099.1	1.43027	0.316716	0.00015556	0.000537584	Up	GDSL esterase/lipase CPRD49 isoform X1 [Eucalyptus grandis]
XP_010044133.1	1.15246	0.147766	3.72e-08	3.96e-07	Up	fructose-bisphosphate aldolase 3, chloroplastic [Eucalyptus grandis]
XP_010044184.1	2.02445	0.114451	1.33e-15	1.85e-13	Up	10 kDa chaperonin [Eucalyptus grandis]
XP_010044267.1	1.69	0.26896	1.42e-06	9.18e-06	Up	ubiquitin receptor RAD23d [Eucalyptus grandis]
XP_010044393.1	1.03758	0.264958	0.000614539	0.00181516	Up	protein SPIRAL1-like 2 [Eucalyptus grandis]
XP_010044409.1	1.31938	0.194588	4.17e-07	3.21e-06	Up	2,3-bisphosphoglycerate-independent phosphoglycerate mutase [Eucalyptus grandis]
XP_010044445.1	1.08175	0.420974	0.0165292	0.0322905	Up	protein GDAP2 homolog isoform X1 [Eucalyptus grandis]
XP_010044460.1	2.42088	0.119998	0	0	Up	uncharacterized protein LOC104433419 isoform X1 [Eucalyptus grandis]
XP_010044480.1	1.31349	0.20431	0.00035734	0.00111984	Up	galactoside 2-alpha-L-fucosyltransferase [Eucalyptus grandis]
XP_010044503.1	2.1562	0.658655	0.00379932	0.00888963	Up	vinorine synthase [Eucalyptus grandis]
XP_010044578.1	1.07428	0.188621	6.24e-06	3.29e-05	Up	protein DETOXIFICATION 29 [Eucalyptus grandis]
XP_010044601.1	1.35798	0.4387	0.00479506	0.0109247	Up	uncharacterized protein LOC104433494 isoform X1 [Eucalyptus grandis]
XP_010044638.1	1.25958	0.173941	1.37e-07	1.23e-06	Up	pre-mRNA-processing factor 17 [Eucalyptus grandis]
XP_010044708.1	1.06909	0.219478	5.2e-05	0.000205588	Up	NADH dehydrogenase [ubiquinone] 1 alpha subcomplex subunit 2 isoform X1 [Eucalyptus grandis]
XP_010044721.1	1.03269	0.135866	2.55e-07	2.1e-06	Up	binding partner of ACD11 1 [Eucalyptus grandis]
XP_010044787.1	1.38917	0.178966	4.06e-08	4.25e-07	Up	nuclear pore complex protein NUP54 [Eucalyptus grandis]
XP_010044797.1	1.30125	0.302041	0.000284209	0.000914411	Up	endoplasmic reticulum metallopeptidase 1 [Eucalyptus grandis]
XP_010044801.1	3.35487	0.289397	1.5e-11	5.3e-10	Up	H/ACA ribonucleoprotein complex subunit 3-like protein [Eucalyptus grandis]
XP_010044826.1	1.69844	0.243649	2.63e-07	2.15e-06	Up	nuclear transport factor 2 [Eucalyptus grandis]
XP_010044878.1	1.97598	0.34009	7.6e-06	3.91e-05	Up	trihelix transcription factor ASR3 isoform X2 [Eucalyptus grandis]
XP_010044892.1	1.42939	0.304436	8.21e-05	0.000305792	Up	cytochrome b-c1 complex subunit Rieske-4, mitochondrial [Eucalyptus grandis]
XP_010044908.1	1.47816	0.338196	0.000190378	0.000641529	Up	nucleotide exchange factor SIL1 isoform X1 [Eucalyptus grandis]
XP_010044923.1	1.40396	0.131241	8.08e-11	2.15e-09	Up	uncharacterized protein LOC104433760 [Eucalyptus grandis]
XP_010044939.1	1.99309	0.226981	4.13e-09	6.05e-08	Up	mitochondrial dicarboxylate/tricarboxylate transporter DTC [Eucalyptus grandis]
XP_010045024.1	1.65631	0.118211	2.42e-13	1.48e-11	Up	sulfite reductase 1 [ferredoxin], chloroplastic [Eucalyptus grandis]
XP_010045036.1	1.79888	0.189716	9.28e-10	1.7e-08	Up	nuclear cap-binding protein subunit 1 [Eucalyptus grandis]
XP_010045044.1	3.21277	0.238895	6.01e-13	3.21e-11	Up	anthocyanidin 3-O-glucosyltransferase 2 [Eucalyptus grandis]
XP_010045083.1	1.18038	0.135847	5.04e-09	7.21e-08	Up	splicing factor 3B subunit 6-like protein [Eucalyptus grandis]
XP_010045089.1	1.708	0.14533	1.12e-11	4.07e-10	Up	10 kDa chaperonin [Eucalyptus grandis]
XP_010045174.1	2.00593	0.304098	3.4e-06	1.95e-05	Up	probable RNA 3'-terminal phosphate cyclase-like protein [Eucalyptus grandis]
XP_010045184.1	2.1321	0.158072	5.64e-13	3.1e-11	Up	cold-inducible RNA-binding protein [Eucalyptus grandis]
XP_010045185.1	1.22078	0.212366	6.34e-06	3.33e-05	Up	mRNA-decapping enzyme-like protein [Eucalyptus grandis]
XP_010045218.1	1.80705	0.337597	1.5e-05	7.01e-05	Up	anthocyanidin 5,3-O-glucosyltransferase [Eucalyptus grandis]
XP_010045222.1	1.55751	0.592848	0.0144966	0.0288891	Up	anthocyanidin 5,3-O-glucosyltransferase isoform X3 [Eucalyptus grandis]
XP_010045233.1	1.17008	0.41229	0.00887947	0.0190128	Up	protein SUPPRESSOR OF K(+) TRANSPORT GROWTH DEFECT 1 isoform X1 [Eucalyptus grandis]
XP_010045238.1	1.25535	0.408689	0.00627924	0.0139288	Up	protein HIRA isoform X1 [Eucalyptus grandis]
XP_010045274.1	1.49624	0.294425	3.02e-05	0.000128951	Up	protein argonaute 5 [Eucalyptus grandis]
XP_010045278.1	1.23419	0.201902	5.66e-06	3.03e-05	Up	protein argonaute 5 [Eucalyptus grandis]
XP_010045313.1	1.23645	0.387176	0.00377555	0.00883775	Up	60S ribosomal protein L9 [Eucalyptus grandis]
XP_010045326.1	1.21601	0.367065	0.00365831	0.00861052	Up	probable alpha,alpha-trehalose-phosphate synthase [UDP-forming] 9 [Eucalyptus grandis]
XP_010045373.1	1.73576	0.491043	0.00221316	0.00554789	Up	ferric reduction oxidase 7, chloroplastic [Eucalyptus grandis]
XP_010045397.1	1.36937	0.278872	4.7e-05	0.000189023	Up	U2 small nuclear ribonucleoprotein B'' [Eucalyptus grandis]
XP_010045440.1	2.78171	0.465796	6.3e-06	3.31e-05	Up	cytochrome P450 714C2 [Eucalyptus grandis]
XP_010045511.1	1.44617	0.382458	0.0026176	0.00642286	Up	leucine-rich repeat receptor-like serine/threonine/tyrosine-protein kinase SOBIR1 [Eucalyptus grandis]
XP_010045515.1	1.34507	0.461302	0.00738482	0.0161361	Up	protein ABC transporter 1, mitochondrial isoform X1 [Eucalyptus grandis]
XP_010045528.1	1.19878	0.267992	0.000145992	0.000511202	Up	pectin acetylesterase 3 [Eucalyptus grandis]
XP_010045602.1	1.66399	0.235285	1.87e-06	1.17e-05	Up	protein FAM192A [Eucalyptus grandis]
XP_010045610.1	1.2629	0.267497	7.68e-05	0.000288031	Up	ABC transporter B family member 11 [Eucalyptus grandis]
XP_010045616.1	2.8323	0.203983	2.96e-13	1.73e-11	Up	UDP-glycosyltransferase 89B1 [Eucalyptus grandis]
XP_010045629.2	1.30833	0.355662	0.00124526	0.00335331	Up	ABC transporter B family member 11 [Eucalyptus grandis]
XP_010045639.1	2.57222	0.508185	5.18e-05	0.00020504	Up	protein PLANT CADMIUM RESISTANCE 6 [Eucalyptus grandis]
XP_010045714.1	1.91449	0.184384	1.49e-10	3.65e-09	Up	probable fructokinase-1 [Eucalyptus grandis]
XP_010045729.1	1.42573	0.212915	7.86e-07	5.51e-06	Up	S-adenosylmethionine synthase 5 [Eucalyptus grandis]
XP_010045844.1	7.08333	1.27347	1.61e-05	7.49e-05	Up	basic 7S globulin [Eucalyptus grandis]
XP_010045846.1	1.81579	0.639908	0.00986091	0.0207697	Up	OBERON-like protein [Eucalyptus grandis]
XP_010045864.1	1.37771	0.0810499	3.11e-15	3.92e-13	Up	heat shock protein 90-6, mitochondrial [Eucalyptus grandis]
XP_010046212.1	1.33285	0.536026	0.0223651	0.0421339	Up	plant UBX domain-containing protein 4 [Eucalyptus grandis]
XP_010046346.1	1.26157	0.397044	0.00453496	0.0103918	Up	LOW QUALITY PROTEIN: mediator of RNA polymerase II transcription subunit 14 [Eucalyptus grandis]
XP_010046503.1	1.00899	0.283797	0.00153644	0.00403753	Up	uracil phosphoribosyltransferase [Eucalyptus grandis]
XP_010046755.1	1.18233	0.224862	1.91e-05	8.7e-05	Up	flowering time control protein FPA [Eucalyptus grandis]
XP_010046875.1	1.0688	0.201611	1.71e-05	7.9e-05	Up	beta-amyrin 28-oxidase [Eucalyptus grandis]
XP_010046908.1	3.01099	0.527287	6.01e-06	3.19e-05	Up	oligosaccharyltransferase complex subunit OSTC [Eucalyptus grandis]
XP_010046926.1	1.196	0.139636	9.23e-09	1.23e-07	Up	proline-rich protein PRCC [Eucalyptus grandis]
XP_010046941.1	1.0146	0.179834	7.16e-06	3.71e-05	Up	uncharacterized protein LOC104435931 [Eucalyptus grandis]
XP_010046973.1	2.14974	0.242145	3.34e-09	5.07e-08	Up	serine carboxypeptidase-like 18 [Eucalyptus grandis]
XP_010046975.1	2.76181	0.353698	3.65e-08	3.88e-07	Up	serine carboxypeptidase-like 17 [Eucalyptus grandis]
XP_010046984.1	1.65763	0.313326	1.76e-05	8.08e-05	Up	probable small nuclear ribonucleoprotein F [Eucalyptus grandis]
XP_010046994.1	1.54873	0.169407	1.9e-09	3.14e-08	Up	glutathione S-transferase L3 [Eucalyptus grandis]
XP_010047016.1	1.88651	0.438207	0.000263231	0.000854346	Up	glutathione S-transferase L3 isoform X1 [Eucalyptus grandis]
XP_010047051.1	1.35331	0.202571	5.32e-07	3.97e-06	Up	glutathione S-transferase L3 isoform X2 [Eucalyptus grandis]
XP_010047053.1	2.09087	0.21898	1.82e-09	3.02e-08	Up	uncharacterized protein LOC104436016 [Eucalyptus grandis]
XP_010047080.1	2.61273	0.355596	1.07e-07	9.87e-07	Up	protein MODIFIER OF SNC1 11 [Eucalyptus grandis]
XP_010047259.1	1.0318	0.243151	0.00282417	0.00686259	Up	translocase of chloroplast 90, chloroplastic [Eucalyptus grandis]
XP_010047290.1	1.24967	0.388028	0.00474308	0.0108196	Up	NADP-dependent malic enzyme [Eucalyptus grandis]
XP_010047298.1	2.53485	0.338222	7.56e-08	7.28e-07	Up	ATP-dependent 6-phosphofructokinase 6 [Eucalyptus grandis]
XP_010047349.1	1.94774	0.357504	1.17e-05	5.69e-05	Up	ATP-dependent zinc metalloprotease FTSH 4, mitochondrial isoform X1 [Eucalyptus grandis]
XP_010047418.1	1.54407	0.160069	6.6e-10	1.29e-08	Up	soluble inorganic pyrophosphatase 4 [Eucalyptus grandis]
XP_010047433.1	1.14176	0.201564	5.84e-05	0.000227782	Up	AT-rich interactive domain-containing protein 4 [Eucalyptus grandis]
XP_010047525.1	1.1558	0.176224	7.17e-07	5.12e-06	Up	15 kDa selenoprotein [Eucalyptus grandis]
XP_010047562.1	1.65703	0.287625	0.000690508	0.00201807	Up	cytokinin dehydrogenase 3 [Eucalyptus grandis]
XP_010047600.1	1.71254	0.267332	1.27e-06	8.34e-06	Up	serine acetyltransferase 5 [Eucalyptus grandis]
XP_010047679.1	3.5497	0.292064	1.79e-08	2.15e-07	Up	senescence/dehydration-associated protein At4g35985, chloroplastic [Eucalyptus grandis]
XP_010047739.1	1.52763	0.0957543	1.29e-14	1.21e-12	Up	ras-related protein RHN1 isoform X1 [Eucalyptus grandis]
XP_010047742.1	1.25612	0.21983	5.95e-06	3.17e-05	Up	FRIGIDA-like protein 4a [Eucalyptus grandis]
XP_010047792.1	1.88757	0.166025	2.27e-11	7.44e-10	Up	protein arginine N-methyltransferase PRMT10 [Eucalyptus grandis]
XP_010047814.1	1.88843	0.212633	3.32e-09	5.05e-08	Up	NADH-cytochrome b5 reductase-like protein [Eucalyptus grandis]
XP_010047840.1	1.29745	0.0975127	7.61e-13	3.88e-11	Up	heme oxygenase 1, chloroplastic [Eucalyptus grandis]
XP_010047892.1	2.98838	0.257585	1.48e-11	5.27e-10	Up	uncharacterized protein LOC104436727 [Eucalyptus grandis]
XP_010047896.1	2.41623	0.233278	1.57e-10	3.76e-09	Up	uncharacterized protein LOC104436731 [Eucalyptus grandis]
XP_010047911.1	2.08296	0.719488	0.00866117	0.0185812	Up	cyclin-dependent kinase F-1 [Eucalyptus grandis]
XP_010047940.1	2.48843	0.530453	8.3e-05	0.000308828	Up	acylpyruvase FAHD1, mitochondrial [Eucalyptus grandis]
XP_010048103.1	1.07396	0.453059	0.0261432	0.0481625	Up	coiled-coil domain-containing protein 25 isoform X1 [Eucalyptus grandis]
XP_010048129.1	1.03265	0.346858	0.00674229	0.0148432	Up	protein PHOSPHATE STARVATION RESPONSE 1 [Eucalyptus grandis]
XP_010048208.1	1.02894	0.136305	6.66e-08	6.52e-07	Up	DEAD-box ATP-dependent RNA helicase 56 isoform X1 [Eucalyptus grandis]
XP_010048221.1	1.63428	0.531229	0.00517184	0.0116967	Up	germin-like protein subfamily 1 member 13 [Eucalyptus grandis]
XP_010048247.1	2.59218	0.298956	5.25e-09	7.44e-08	Up	cytochrome b-c1 complex subunit 7-2 [Eucalyptus grandis]
XP_010048256.1	1.97669	0.251326	3.2e-08	3.51e-07	Up	N-alpha-acetyltransferase 50 [Eucalyptus grandis]
XP_010048418.1	1.1339	0.357679	0.00681288	0.0149867	Up	protein DOWNY MILDEW RESISTANCE 6 [Eucalyptus grandis]
XP_010048495.1	4.29309	0.474417	6.56e-08	6.44e-07	Up	uncharacterized protein LOC104437275 [Eucalyptus grandis]
XP_010048507.1	1.18704	0.180744	1.06e-06	7.1e-06	Up	uncharacterized protein LOC104437285 [Eucalyptus grandis]
XP_010048508.1	1.17495	0.382492	0.00507763	0.0115024	Up	uncharacterized protein LOC104437286 isoform X1 [Eucalyptus grandis]
XP_010048515.1	1.669	0.190466	4.29e-09	6.23e-08	Up	beta-amyrin 28-oxidase [Eucalyptus grandis]
XP_010048533.1	1.24481	0.264531	7.99e-05	0.000298376	Up	auxin response factor 19 isoform X1 [Eucalyptus grandis]
XP_010048542.1	2.9468	0.263734	3.26e-11	1e-09	Up	serine carboxypeptidase-like 13 [Eucalyptus grandis]
XP_010048563.1	1.25114	0.125662	3.5e-10	7.5e-09	Up	RNA-binding KH domain-containing protein PEPPER [Eucalyptus grandis]
XP_010048652.1	2.79339	0.422939	6.41e-07	4.68e-06	Up	serine carboxypeptidase-like 18 [Eucalyptus grandis]
XP_010048653.1	1.25082	0.233654	1.5e-05	7.01e-05	Up	WD repeat-containing protein 75 [Eucalyptus grandis]
XP_010048663.1	2.44916	0.418022	4.12e-06	2.31e-05	Up	plasma membrane ATPase 4 [Eucalyptus grandis]
XP_010048740.1	1.42084	0.199751	1.87e-07	1.59e-06	Up	cytochrome b5 [Eucalyptus grandis]
XP_010048785.1	1.16354	0.299955	0.000675494	0.00198045	Up	ATPase family AAA domain-containing protein 1-B [Eucalyptus grandis]
XP_010048797.1	1.99854	0.348909	5.75e-06	3.07e-05	Up	molybdate-anion transporter [Eucalyptus grandis]
XP_010048799.1	1.67502	0.180371	1.4e-09	2.43e-08	Up	26S proteasome non-ATPase regulatory subunit 9 isoform X3 [Eucalyptus grandis]
XP_010048845.1	1.12726	0.274313	0.000500206	0.00151619	Up	3-hydroxyisobutyryl-CoA hydrolase-like protein 2, mitochondrial isoform X1 [Eucalyptus grandis]
XP_010048846.1	1.75942	0.315162	9.59e-06	4.76e-05	Up	protein yippee-like At4g27745 [Eucalyptus grandis]
XP_010048884.1	1.1849	0.179213	6.3e-07	4.61e-06	Up	transcription initiation factor TFIID subunit 5 isoform X1 [Eucalyptus grandis]
XP_010048888.1	1.02953	0.296196	0.0019557	0.00498355	Up	stromal cell-derived factor 2-like protein [Eucalyptus grandis]
XP_010048936.1	1.55952	0.197279	2.92e-08	3.23e-07	Up	ER membrane protein complex subunit 7 homolog [Eucalyptus grandis]
XP_010048992.1	2.54034	0.249634	2.25e-10	5.08e-09	Up	cytochrome b-c1 complex subunit 7-2 [Eucalyptus grandis]
XP_010049006.1	3.14024	0.569901	1e-05	4.96e-05	Up	transcriptional corepressor LEUNIG [Eucalyptus grandis]
XP_010049172.1	1.16086	0.140651	1.32e-08	1.68e-07	Up	far upstream element-binding protein 1 [Eucalyptus grandis]
XP_010049327.1	2.18274	0.278709	3.46e-08	3.72e-07	Up	sucrose synthase-like isoform X1 [Eucalyptus grandis]
XP_010049332.1	1.63342	0.447152	0.00120092	0.00324335	Up	12-oxophytodienoate reductase 3 [Eucalyptus grandis]
XP_010049351.1	2.59467	0.231223	2.98e-11	9.35e-10	Up	uncharacterized protein LOC104437995 [Eucalyptus grandis]
XP_010049373.1	2.09231	0.23662	7.35e-07	5.23e-06	Up	auxin response factor 19 isoform X2 [Eucalyptus grandis]
XP_010049379.1	1.01388	0.227177	0.000149916	0.000521652	Up	oligouridylate-binding protein 1 isoform X3 [Eucalyptus grandis]
XP_010049456.1	1.22291	0.158427	3.3e-06	1.91e-05	Up	casein kinase 1-like protein 2 [Eucalyptus grandis]
XP_010049474.1	1.20014	0.141462	0.00105825	0.00290023	Up	uncharacterized protein LOC104438087 [Eucalyptus grandis]
XP_010049531.1	1.19895	0.385705	0.00464614	0.0106291	Up	stress-response A/B barrel domain-containing protein UP3 [Eucalyptus grandis]
XP_010049570.1	1.70598	0.16385	1.41e-10	3.47e-09	Up	histone acetyltransferase type B catalytic subunit [Eucalyptus grandis]
XP_010049609.1	2.62956	0.372915	4.49e-07	3.44e-06	Up	probable glutamate carboxypeptidase 2 [Eucalyptus grandis]
XP_010049637.1	1.10047	0.310373	0.00157426	0.00411934	Up	SNW/SKI-interacting protein [Eucalyptus grandis]
XP_010049641.1	1.46598	0.321899	0.000129046	0.000457931	Up	ninja-family protein mc410 isoform X1 [Eucalyptus grandis]
XP_010049717.1	1.25776	0.485058	0.0173879	0.033837	Up	protein BUD31 homolog 2 [Eucalyptus grandis]
XP_010049816.1	1.24547	0.254752	4.97e-05	0.000197949	Up	fructose-bisphosphate aldolase 6, cytosolic [Eucalyptus grandis]
XP_010049881.1	1.32341	0.135113	4.86e-10	1.01e-08	Up	small nuclear ribonucleoprotein SmD3b [Eucalyptus grandis]
XP_010049895.1	1.30239	0.257939	3.28e-05	0.0001386	Up	cytochrome P450 CYP749A22 isoform X1 [Eucalyptus grandis]
XP_010049899.1	1.0772	0.261556	0.000365312	0.00114096	Up	large proline-rich protein BAG6 isoform X3 [Eucalyptus grandis]
XP_010049951.1	1.04934	0.0897418	2.61e-06	1.56e-05	Up	delta(14)-sterol reductase [Eucalyptus grandis]
XP_010049953.1	1.45533	0.307698	0.000488772	0.00148595	Up	GDP-mannose transporter GONST4 [Eucalyptus grandis]
XP_010050038.1	1.03032	0.226457	0.000119714	0.00043004	Up	enolase-like [Eucalyptus grandis]
XP_010050055.2	2.3831	0.24884	7.62e-10	1.43e-08	Up	probable galactinol--sucrose galactosyltransferase 6 isoform X1 [Eucalyptus grandis]
XP_010050073.1	4.53001	0.276109	3.46e-14	2.71e-12	Up	AT-hook motif nuclear-localized protein 7 [Eucalyptus grandis]
XP_010050122.1	1.24569	0.297276	0.000788097	0.0022465	Up	heparanase-like protein 3 isoform X1 [Eucalyptus grandis]
XP_010050123.1	1.33731	0.353145	0.00101288	0.00279677	Up	transcription elongation factor B polypeptide 1 [Eucalyptus grandis]
XP_010050290.1	1.67719	0.669317	0.0262983	0.0483478	Up	uncharacterized protein LOC104438813 [Eucalyptus grandis]
XP_010050337.1	1.5337	0.395098	0.000754102	0.00216517	Up	caffeic acid 3-O-methyltransferase [Eucalyptus grandis]
XP_010050486.1	3.34246	0.32984	6.47e-07	4.7e-06	Up	anthocyanidin 3-O-glucosyltransferase 7 [Eucalyptus grandis]
XP_010050989.1	1.44288	0.175808	1.47e-08	1.83e-07	Up	DNA-directed RNA polymerase subunit 10-like protein [Eucalyptus grandis]
XP_010051179.1	3.58986	0.400585	4e-09	5.87e-08	Up	cysteine-rich repeat secretory protein 38 [Eucalyptus grandis]
XP_010051811.1	3.207	0.464069	3.04e-07	2.45e-06	Up	haloacid dehalogenase-like hydrolase domain-containing protein 3 [Eucalyptus grandis]
XP_010051836.1	2.72176	0.500471	1.58e-05	7.38e-05	Up	probable glutathione S-transferase [Eucalyptus grandis]
XP_010051837.1	2.03985	0.30333	4.77e-07	3.62e-06	Up	glutathione transferase GST 23 [Eucalyptus grandis]
XP_010051842.1	1.24459	0.351311	0.00158599	0.0041449	Up	thioredoxin O2, mitochondrial [Eucalyptus grandis]
XP_010051851.1	2.95847	0.241043	4.42e-12	1.81e-10	Up	peroxisomal 2,4-dienoyl-CoA reductase [Eucalyptus grandis]
XP_010051962.1	1.34968	0.189722	1.86e-07	1.59e-06	Up	LOW QUALITY PROTEIN: DNA-damage-repair/toleration protein DRT111, chloroplastic [Eucalyptus grandis]
XP_010051970.1	2.73086	0.415325	6.89e-07	4.95e-06	Up	proteasome subunit beta type-2-A [Eucalyptus grandis]
XP_010052021.1	2.37892	0.395468	0.000317872	0.00100811	Up	auxin response factor 6 [Eucalyptus grandis]
XP_010052033.1	2.81786	0.194844	1.02e-12	4.93e-11	Up	putative hydrolase C777.06c isoform X1 [Eucalyptus grandis]
XP_010052041.1	2.01642	0.331986	2.4e-06	1.45e-05	Up	endoplasmic reticulum oxidoreductin-1 [Eucalyptus grandis]
XP_010052056.1	1.41224	0.329631	0.000238067	0.000781787	Up	calcyclin-binding protein [Eucalyptus grandis]
XP_010052079.1	1.50621	0.192473	3.5e-08	3.75e-07	Up	long chain base biosynthesis protein 1 [Eucalyptus grandis]
XP_010052091.1	4.17234	0.283602	1.78e-11	6.03e-10	Up	ADP,ATP carrier protein 1, mitochondrial isoform X2 [Eucalyptus grandis]
XP_010052119.1	1.30973	0.307173	0.000316749	0.00100512	Up	ribosomal RNA small subunit methyltransferase NEP1 [Eucalyptus grandis]
XP_010052172.1	2.57013	0.528816	7.4e-05	0.000279607	Up	probable cinnamyl alcohol dehydrogenase 1 [Eucalyptus grandis]
XP_010052175.1	1.97625	0.589615	0.0025557	0.00629007	Up	ras-related protein RABA1c isoform X1 [Eucalyptus grandis]
XP_010052190.1	1.66644	0.33538	0.000168246	0.0005764	Up	protein LIGHT-DEPENDENT SHORT HYPOCOTYLS 10 [Eucalyptus grandis]
XP_010052217.1	1.58689	0.42163	0.000906645	0.0025324	Up	pyruvate decarboxylase 1 [Eucalyptus grandis]
XP_010052239.1	1.2247	0.226082	1.27e-05	6.05e-05	Up	apoptosis inhibitor 5-like protein API5 isoform X1 [Eucalyptus grandis]
XP_010052241.1	1.61693	0.409375	0.000732565	0.00212088	Up	ATP synthase mitochondrial F1 complex assembly factor 1 [Eucalyptus grandis]
XP_010052307.1	2.23639	0.500462	0.000147712	0.000515691	Up	NADH-ubiquinone oxidoreductase 20.9 kDa subunit [Eucalyptus grandis]
XP_010052342.1	1.48516	0.528453	0.00969212	0.0204685	Up	bifunctional epoxide hydrolase 2 [Eucalyptus grandis]
XP_010052352.1	5.34198	0.232316	0	0	Up	polyphenol oxidase, chloroplastic [Eucalyptus grandis]
XP_010052372.1	2.12359	0.206226	1.77e-10	4.11e-09	Up	uncharacterized protein LOC104441066 [Eucalyptus grandis]
XP_010052419.1	1.36349	0.188636	4.02e-07	3.11e-06	Up	nitric oxide synthase-interacting protein [Eucalyptus grandis]
XP_010052463.1	1.83069	0.419449	0.00024766	0.00080949	Up	anthocyanidin reductase [Eucalyptus grandis]
XP_010052473.1	2.2301	0.399595	8.36e-06	4.25e-05	Up	probable NAD(P)H dehydrogenase (quinone) FQR1-like 1 isoform X2 [Eucalyptus grandis]
XP_010052530.1	1.1217	0.266339	0.000287294	0.000922731	Up	monothiol glutaredoxin-S15, mitochondrial isoform X2 [Eucalyptus grandis]
XP_010052541.1	1.2863	0.500707	0.0187872	0.0362675	Up	monothiol glutaredoxin-S15, mitochondrial isoform X1 [Eucalyptus grandis]
XP_010052547.1	2.03717	0.363562	1.06e-05	5.18e-05	Up	cannabidiolic acid synthase-like 2 [Eucalyptus grandis]
XP_010052574.1	1.4453	0.222013	8.09e-07	5.62e-06	Up	UDP-arabinose 4-epimerase 1 [Eucalyptus grandis]
XP_010052577.1	2.75795	0.368803	7.86e-08	7.5e-07	Up	beta-amyrin 28-oxidase [Eucalyptus grandis]
XP_010052607.1	2.08515	0.407066	4.49e-05	0.000182235	Up	bifunctional bis(5'-adenosyl)-triphosphatase/adenylylsulfatase FHIT isoform X2 [Eucalyptus grandis]
XP_010052625.1	1.47788	0.134296	4.49e-11	1.31e-09	Up	mediator of RNA polymerase II transcription subunit 25 isoform X1 [Eucalyptus grandis]
XP_010052686.1	1.15326	0.244023	7.58e-05	0.000285384	Up	UTP--glucose-1-phosphate uridylyltransferase isoform X2 [Eucalyptus grandis]
XP_010052712.1	1.18429	0.1902	1.63e-06	1.04e-05	Up	WD-40 repeat-containing protein MSI1 [Eucalyptus grandis]
XP_010052755.1	1.92822	0.723952	0.0145387	0.0289418	Up	uncharacterized protein LOC104441335 [Eucalyptus grandis]
XP_010052767.1	1.78466	0.332943	1.47e-05	6.9e-05	Up	protein ELC-like [Eucalyptus grandis]
XP_010052795.1	1.35108	0.356563	0.0008497	0.0023914	Up	protein mago nashi homolog [Eucalyptus grandis]
XP_010052820.2	1.37411	0.25886	0.000110489	0.000400793	Up	nuclear transport factor 2 [Eucalyptus grandis]
XP_010052826.1	2.73075	0.420077	8.28e-07	5.72e-06	Up	adenosine deaminase-like protein [Eucalyptus grandis]
XP_010052865.1	1.09222	0.201213	1.24e-05	5.93e-05	Up	adenylosuccinate synthetase 2, chloroplastic [Eucalyptus grandis]
XP_010052928.1	1.44172	0.17554	1.45e-08	1.81e-07	Up	ER membrane protein complex subunit 3 [Eucalyptus grandis]
XP_010052934.1	3.26705	0.409749	2.5e-08	2.83e-07	Up	circumsporozoite protein [Eucalyptus grandis]
XP_010052981.1	1.01179	0.177152	5.99e-06	3.18e-05	Up	probable mitochondrial import inner membrane translocase subunit TIM21 isoform X1 [Eucalyptus grandis]
XP_010053082.1	1.04341	0.245685	0.000281844	0.000908381	Up	N6-adenosine-methyltransferase MT-A70-like [Eucalyptus grandis]
XP_010053084.1	1.02287	0.190303	1.42e-05	6.67e-05	Up	plant UBX domain-containing protein 10 [Eucalyptus grandis]
XP_010053204.1	1.73203	0.178365	5.78e-10	1.16e-08	Up	protein SGT1 homolog isoform X1 [Eucalyptus grandis]
XP_010053243.1	1.46741	0.439611	0.00417181	0.00964731	Up	signal peptide peptidase-like 2 isoform X2 [Eucalyptus grandis]
XP_010053268.1	1.30681	0.201807	1.07e-06	7.16e-06	Up	AT-hook motif nuclear-localized protein 5 [Eucalyptus grandis]
XP_010053270.1	2.74926	0.572301	8.48e-05	0.000314806	Up	probable phospholipid hydroperoxide glutathione peroxidase [Eucalyptus grandis]
XP_010053299.1	1.67013	0.628119	0.0140235	0.0280875	Up	salutaridine reductase-like [Eucalyptus grandis]
XP_010053325.1	1.81068	0.114814	1.69e-14	1.54e-12	Up	replication factor C subunit 2 [Eucalyptus grandis]
XP_010053338.1	1.81618	0.211293	6.19e-09	8.51e-08	Up	uncharacterized protein LOC104441803 isoform X1 [Eucalyptus grandis]
XP_010053352.1	1.60755	0.293722	1.1e-05	5.38e-05	Up	hydroxymethylglutaryl-CoA synthase [Eucalyptus grandis]
XP_010053365.1	1.75959	0.294967	3.15e-06	1.83e-05	Up	leucoanthocyanidin dioxygenase [Eucalyptus grandis]
XP_010053393.1	1.77197	0.247885	2.18e-07	1.83e-06	Up	AT-hook motif nuclear-localized protein 1 [Eucalyptus grandis]
XP_010053406.1	1.26082	0.16606	6.01e-08	5.99e-07	Up	probable calcium-binding protein CML13 [Eucalyptus grandis]
XP_010053500.1	1.31192	0.16712	3.31e-08	3.6e-07	Up	uncharacterized protein LOC104441932 [Eucalyptus grandis]
XP_010053519.1	1.86866	0.344357	1.24e-05	5.94e-05	Up	uncharacterized protein LOC104441951 isoform X1 [Eucalyptus grandis]
XP_010053522.1	1.0471	0.125489	1.08e-08	1.41e-07	Up	GTP-binding protein YPTM2 [Eucalyptus grandis]
XP_010053545.1	2.51202	0.383461	1.29e-05	6.11e-05	Up	uncharacterized protein LOC104441967 [Eucalyptus grandis]
XP_010053566.1	1.75291	0.137736	2.02e-12	9.02e-11	Up	phosphoacetylglucosamine mutase [Eucalyptus grandis]
XP_010053567.1	1.60608	0.295377	3.02e-05	0.000129006	Up	probable methyltransferase PMT14 [Eucalyptus grandis]
XP_010053582.1	1.38186	0.209675	6.63e-07	4.79e-06	Up	pyruvate kinase isozyme G, chloroplastic [Eucalyptus grandis]
XP_010053591.1	1.66132	0.436707	0.00129919	0.00347495	Up	protein phosphatase 2C 29 [Eucalyptus grandis]
XP_010053597.1	2.90717	0.201079	4.93e-13	2.77e-11	Up	plant intracellular Ras-group-related LRR protein 5 [Eucalyptus grandis]
XP_010053605.1	1.06608	0.110171	6.2e-10	1.22e-08	Up	acetylornithine deacetylase [Eucalyptus grandis]
XP_010053611.1	1.68317	0.157411	8.16e-11	2.16e-09	Up	probable ADP-ribosylation factor GTPase-activating protein AGD8 isoform X1 [Eucalyptus grandis]
XP_010053660.1	1.37566	0.209604	1.34e-06	8.71e-06	Up	probable methyltransferase PMT15 [Eucalyptus grandis]
XP_010053753.1	2.13719	0.21145	2.58e-10	5.71e-09	Up	CAAX prenyl protease 1 homolog [Eucalyptus grandis]
XP_010053790.1	1.44336	0.293539	4.62e-05	0.000186724	Up	mitochondrial adenine nucleotide transporter ADNT1 [Eucalyptus grandis]
XP_010053797.1	1.3597	0.250248	1.22e-05	5.86e-05	Up	hydroquinone glucosyltransferase [Eucalyptus grandis]
XP_010053832.1	1.1791	0.223602	1.84e-05	8.41e-05	Up	aspartyl protease family protein 2 [Eucalyptus grandis]
XP_010053873.1	1.32461	0.171426	0.000246574	0.000806892	Up	subtilisin-like protease SBT4.14 [Eucalyptus grandis]
XP_010053895.1	1.22816	0.290528	0.000275834	0.000891083	Up	transducin beta-like protein 2 [Eucalyptus grandis]
XP_010053912.1	1.40392	0.468121	0.00621955	0.0138095	Up	Golgi SNAP receptor complex member 1-2 isoform X1 [Eucalyptus grandis]
XP_010053933.1	1.15508	0.203838	0.000761195	0.00218102	Up	anaphase-promoting complex subunit 5 isoform X1 [Eucalyptus grandis]
XP_010053960.1	1.13438	0.237153	6.53e-05	0.000252138	Up	elongation factor G-2, mitochondrial [Eucalyptus grandis]
XP_010053962.1	1.27292	0.216362	3.87e-06	2.19e-05	Up	switch-associated protein 70 isoform X2 [Eucalyptus grandis]
XP_010053963.1	1.41032	0.178044	2.81e-08	3.15e-07	Up	nuclear pore complex protein NUP62 [Eucalyptus grandis]
XP_010054005.1	1.55297	0.416638	0.00104617	0.00287295	Up	conserved oligomeric Golgi complex subunit 6 [Eucalyptus grandis]
XP_010054043.1	1.26253	0.20808	0.000300036	0.000959768	Up	probable polyamine transporter At1g31830 isoform X1 [Eucalyptus grandis]
XP_010054054.1	1.36468	0.186482	4.48e-05	0.000181775	Up	replication protein A 70 kDa DNA-binding subunit A [Eucalyptus grandis]
XP_010054068.1	1.28561	0.162562	2.9e-08	3.22e-07	Up	WD repeat-containing protein 26 [Eucalyptus grandis]
XP_010054074.1	1.12113	0.421078	0.0133662	0.0269558	Up	MOB kinase activator-like 1A [Eucalyptus grandis]
XP_010054210.1	2.75513	0.525743	2.95e-05	0.000126797	Up	protein DETOXIFICATION 41-like [Eucalyptus grandis]
XP_010054511.1	1.91551	0.441919	0.000209068	0.000695223	Up	short-chain type dehydrogenase/reductase [Eucalyptus grandis]
XP_010054593.1	2.08075	0.231439	2.62e-09	4.14e-08	Up	pyruvate decarboxylase 1 [Eucalyptus grandis]
XP_010054649.1	1.24738	0.155483	2.23e-08	2.57e-07	Up	eukaryotic translation initiation factor NCBP [Eucalyptus grandis]
XP_010054685.1	1.05103	0.364244	0.0085863	0.0184277	Up	ankyrin-3 isoform X1 [Eucalyptus grandis]
XP_010054812.1	1.0463	0.261075	0.000551928	0.00164954	Up	FH protein interacting protein FIP2 isoform X1 [Eucalyptus grandis]
XP_010054920.1	1.57929	0.320623	7.14e-05	0.000271977	Up	replication factor C subunit 3 [Eucalyptus grandis]
XP_010054989.1	2.12806	0.321892	1.52e-06	9.75e-06	Up	dof zinc finger protein DOF2.5 isoform X1 [Eucalyptus grandis]
XP_010055067.1	1.12563	0.21241	1.72e-05	7.93e-05	Up	UDP-D-xylose:L-fucose alpha-1,3-D-xylosyltransferase MGP4 [Eucalyptus grandis]
XP_010055069.1	1.37181	0.54685	0.0219138	0.041382	Up	zinc finger protein VAR3, chloroplastic [Eucalyptus grandis]
XP_010055085.1	1.46127	0.384181	0.000819037	0.00231685	Up	uncharacterized protein LOC104443412 [Eucalyptus grandis]
XP_010055091.1	1.09345	0.397899	0.0109638	0.0227172	Up	probable polygalacturonase isoform X1 [Eucalyptus grandis]
XP_010055093.1	5.85741	1.01446	5.96e-06	3.17e-05	Up	probable polygalacturonase [Eucalyptus grandis]
XP_010055127.1	2.0804	0.20507	0.00957717	0.0202875	Up	mediator of RNA polymerase II transcription subunit 12 isoform X1 [Eucalyptus grandis]
XP_010055139.1	1.70171	0.17364	1.22e-08	1.56e-07	Up	acyl-coenzyme A thioesterase 8 [Eucalyptus grandis]
XP_010055172.1	1.39064	0.388998	0.00169051	0.00436793	Up	pre-mRNA cleavage factor Im 25 kDa subunit 2 isoform X1 [Eucalyptus grandis]
XP_010055216.1	1.00441	0.307557	0.00386835	0.00902831	Up	acyl-coenzyme A thioesterase 13 [Eucalyptus grandis]
XP_010055273.1	1.58144	0.32877	6.09e-05	0.000236171	Up	binding partner of ACD11 1 isoform X1 [Eucalyptus grandis]
XP_010055322.1	1.11187	0.274157	0.000429475	0.00132348	Up	mitochondrial carnitine/acylcarnitine carrier-like protein [Eucalyptus grandis]
XP_010055416.1	1.86061	0.775149	0.0244927	0.0456003	Up	expansin-like B1 [Eucalyptus grandis]
XP_010055417.1	1.4829	0.248027	4.27e-06	2.38e-05	Up	dihydrofolate reductase [Eucalyptus grandis]
XP_010055509.1	1.13383	0.258022	0.000179081	0.000607889	Up	L-lactate dehydrogenase A [Eucalyptus grandis]
XP_010055554.1	1.57323	0.234406	4.93e-07	3.72e-06	Up	ATP-dependent Clp protease proteolytic subunit-related protein 2, chloroplastic [Eucalyptus grandis]
XP_010055555.1	1.46302	0.39912	0.00116299	0.00315012	Up	AT-hook motif nuclear-localized protein 1 [Eucalyptus grandis]
XP_010055561.1	1.21353	0.219081	2.42e-05	0.000106389	Up	armadillo repeat-containing kinesin-like protein 3 [Eucalyptus grandis]
XP_010055622.1	1.56355	0.217397	1.55e-07	1.36e-06	Up	oxalate--CoA ligase [Eucalyptus grandis]
XP_010055640.1	1.09266	0.394873	0.0115491	0.0237222	Up	exocyst complex component SEC15A [Eucalyptus grandis]
XP_010055667.1	2.26792	0.43639	3.27e-05	0.000138389	Up	ubiquitin-conjugating enzyme E2 4 [Eucalyptus grandis]
XP_010055754.1	2.08463	0.103703	0	0	Up	serine carboxypeptidase-like 45 [Eucalyptus grandis]
XP_010055874.1	1.05062	0.335882	0.00443091	0.0101828	Up	UDP-glucose 4-epimerase GEPI48 [Eucalyptus grandis]
XP_010056022.1	2.70646	1.0661	0.0218992	0.0413685	Up	alcohol dehydrogenase-like 3 [Eucalyptus grandis]
XP_010056026.1	1.55193	0.142843	7.71e-10	1.44e-08	Up	polyadenylate-binding protein-interacting protein 11 [Eucalyptus grandis]
XP_010056083.1	2.32826	0.399376	4.44e-06	2.44e-05	Up	probable cinnamyl alcohol dehydrogenase 1 [Eucalyptus grandis]
XP_010056185.1	1.3172	0.50428	0.0182206	0.0352965	Up	protein ENHANCED DISEASE RESISTANCE 2 isoform X1 [Eucalyptus grandis]
XP_010056197.1	1.89776	0.303538	1.53e-06	9.84e-06	Up	isoflavone reductase homolog [Eucalyptus grandis]
XP_010056201.1	3.05502	0.890153	0.00297297	0.00718641	Up	isoflavone reductase homolog [Eucalyptus grandis]
XP_010056226.1	1.24667	0.204722	2.3e-06	1.41e-05	Up	26S proteasome non-ATPase regulatory subunit 13 homolog B [Eucalyptus grandis]
XP_010056231.1	1.18531	0.331876	0.00147492	0.00388505	Up	phosphomevalonate kinase [Eucalyptus grandis]
XP_010056254.1	1.09705	0.164188	8.13e-07	5.64e-06	Up	UPF0481 protein At3g47200 [Eucalyptus grandis]
XP_010056288.1	1.72933	0.107254	1.02e-14	1.03e-12	Up	peptidyl-prolyl cis-trans isomerase CYP18-1 [Eucalyptus grandis]
XP_010056294.1	1.73481	0.607428	0.0120199	0.0245529	Up	4-hydroxy-tetrahydrodipicolinate synthase, chloroplastic isoform X1 [Eucalyptus grandis]
XP_010056321.1	2.44865	0.252256	5.82e-10	1.16e-08	Up	vestitone reductase [Eucalyptus grandis]
XP_010056334.1	1.44821	0.3318	0.000193359	0.00065039	Up	methionine aminopeptidase 1A [Eucalyptus grandis]
XP_010056411.1	2.10738	0.263078	3.08e-08	3.4e-07	Up	uncharacterized protein LOC104444439 [Eucalyptus grandis]
XP_010056432.2	1.37435	0.213651	2.84e-06	1.67e-05	Up	putative expansin-B2 [Eucalyptus grandis]
XP_010056468.1	2.4449	0.505988	5.76e-05	0.000225116	Up	ATP synthase subunit delta', mitochondrial [Eucalyptus grandis]
XP_010056469.1	2.23945	0.503375	0.000155484	0.000537584	Up	ATP synthase subunit delta', mitochondrial [Eucalyptus grandis]
XP_010056492.1	1.3001	0.122068	8.85e-11	2.31e-09	Up	ribose-phosphate pyrophosphokinase 1 [Eucalyptus grandis]
XP_010056531.1	1.12162	0.200816	8.27e-06	4.21e-05	Up	suppressor of mec-8 and unc-52 protein homolog 1 [Eucalyptus grandis]
XP_010056645.1	1.87766	0.409846	0.000110286	0.00040032	Up	ras-related protein RABF2b [Eucalyptus grandis]
XP_010056776.1	1.33584	0.368671	0.00129408	0.00346295	Up	endochitinase EP3 [Eucalyptus grandis]
XP_010056820.1	1.75321	0.262712	1.04e-06	6.99e-06	Up	zeatin O-xylosyltransferase [Eucalyptus grandis]
XP_010056832.1	1.52839	0.320295	9.17e-05	0.000338972	Up	probable mannitol dehydrogenase [Eucalyptus grandis]
XP_010056860.1	1.2738	0.178267	1.73e-07	1.49e-06	Up	uncharacterized protein LOC104444809 isoform X1 [Eucalyptus grandis]
XP_010056873.1	1.62337	0.332394	7.89e-05	0.000295008	Up	prolyl 4-hydroxylase 1 [Eucalyptus grandis]
XP_010056874.1	1.29927	0.338335	0.000746018	0.00214862	Up	DNA-binding protein DDB_G0278111 [Eucalyptus grandis]
XP_010056890.1	4.10384	0.217527	1.78e-15	2.4e-13	Up	uncharacterized protein LOC104444833 [Eucalyptus grandis]
XP_010056895.1	1.359	0.188695	1.92e-07	1.63e-06	Up	transcription initiation factor IIB-2 [Eucalyptus grandis]
XP_010056926.1	2.70503	0.983593	0.0175973	0.0341965	Up	protein TRIGALACTOSYLDIACYLGLYCEROL 1, chloroplastic [Eucalyptus grandis]
XP_010056969.1	1.00996	0.329701	0.0053371	0.0120264	Up	uncharacterized protein At2g39795, mitochondrial [Eucalyptus grandis]
XP_010057050.1	2.39988	0.347978	3.93e-07	3.05e-06	Up	ras-related protein RABA1f [Eucalyptus grandis]
XP_010057056.2	1.19731	0.202488	4.22e-06	2.35e-05	Up	D-tyrosyl-tRNA(Tyr) deacylase [Eucalyptus grandis]
XP_010057081.1	1.81522	0.385571	0.00925421	0.019702	Up	magnesium-chelatase subunit ChlH, chloroplastic [Eucalyptus grandis]
XP_010057104.1	1.31335	0.545733	0.0238176	0.0444778	Up	low-temperature-induced cysteine proteinase [Eucalyptus grandis]
XP_010057171.1	1.07731	0.23776	0.00012565	0.000448174	Up	cyclic phosphodiesterase [Eucalyptus grandis]
XP_010057181.1	1.81416	0.326471	8.89e-06	4.47e-05	Up	uncharacterized protein LOC104445070 [Eucalyptus grandis]
XP_010057210.1	1.10386	0.385798	0.00883083	0.0189159	Up	protein SRG1 [Eucalyptus grandis]
XP_010057349.1	3.27946	0.571435	5.59e-06	3e-05	Up	guanylate kinase 1 [Eucalyptus grandis]
XP_010057404.1	1.84139	0.242548	2.59e-07	2.13e-06	Up	zinc finger CCCH domain-containing protein 30 [Eucalyptus grandis]
XP_010057430.1	1.40027	0.318142	0.000175836	0.00059809	Up	allantoinase [Eucalyptus grandis]
XP_010057454.1	1.04028	0.205582	0.000140973	0.000496131	Up	RNA polymerase II C-terminal domain phosphatase-like 1 [Eucalyptus grandis]
XP_010057609.1	2.2734	0.222937	1.37e-09	2.4e-08	Up	mediator of RNA polymerase II transcription subunit 15a-like isoform X4 [Eucalyptus grandis]
XP_010057687.1	1.54389	0.213014	1.35e-07	1.21e-06	Up	uncharacterized protein LOC104445478 isoform X1 [Eucalyptus grandis]
XP_010057692.1	1.53065	0.190785	2.23e-08	2.57e-07	Up	pentatricopeptide repeat-containing protein At1g55890, mitochondrial [Eucalyptus grandis]
XP_010057727.1	1.58598	0.182927	5.26e-09	7.44e-08	Up	ras-related protein RABA4d [Eucalyptus grandis]
XP_010057768.1	1.37557	0.200261	2e-06	1.24e-05	Up	nuclear inhibitor of protein phosphatase 1 [Eucalyptus grandis]
XP_010057769.1	1.05664	0.137816	5.06e-08	5.17e-07	Up	farnesyl pyrophosphate synthase 1 isoform X1 [Eucalyptus grandis]
XP_010057839.1	2.13575	0.676738	0.00413872	0.00959077	Up	cysteine proteinase inhibitor 5 [Eucalyptus grandis]
XP_010057841.1	1.98269	0.778182	0.0173655	0.0338053	Up	cysteine proteinase inhibitor 1 [Eucalyptus grandis]
XP_010057883.1	1.47068	0.0640562	0	0	Up	pyrophosphate--fructose 6-phosphate 1-phosphotransferase subunit beta [Eucalyptus grandis]
XP_010057961.1	1.07849	0.144172	4.63e-06	2.53e-05	Up	beta-glucosidase 46 isoform X3 [Eucalyptus grandis]
XP_010057975.1	1.92918	0.215804	2.93e-09	4.53e-08	Up	probable dolichyl-diphosphooligosaccharide--protein glycosyltransferase subunit 3B [Eucalyptus grandis]
XP_010058021.1	1.11073	0.205537	1.32e-05	6.22e-05	Up	glycine cleavage system H protein 2, mitochondrial [Eucalyptus grandis]
XP_010058048.1	1.21647	0.358838	0.00276196	0.00674034	Up	uncharacterized protein LOC104445817 [Eucalyptus grandis]
XP_010058064.1	1.00934	0.420266	0.0247946	0.0460697	Up	uncharacterized protein At4g14342 [Eucalyptus grandis]
XP_010058355.1	2.29058	0.276656	3.32e-08	3.61e-07	Up	dirigent protein 22 [Eucalyptus grandis]
XP_010058493.1	3.13698	0.328466	0.00243515	0.00602277	Up	rRNA biogenesis protein RRP5 [Eucalyptus grandis]
XP_010058689.1	1.16541	0.26514	0.000178551	0.000606461	Up	D-lactate dehydrogenase [cytochrome], mitochondrial [Eucalyptus grandis]
XP_010058869.1	1.53243	0.28906	1.71e-05	7.9e-05	Up	pectinesterase-like [Eucalyptus grandis]
XP_010059246.1	1.29975	0.392717	0.00516231	0.0116799	Up	lipid droplet-associated hydrolase isoform X1 [Eucalyptus grandis]
XP_010059365.1	2.99968	0.509238	3.93e-05	0.000162618	Up	secoisolariciresinol dehydrogenase [Eucalyptus grandis]
XP_010059468.1	1.68393	0.304265	9.41e-06	4.69e-05	Up	mRNA-decapping enzyme-like protein isoform X1 [Eucalyptus grandis]
XP_010059591.1	1.90201	0.235432	5.95e-06	3.17e-05	Up	1-aminocyclopropane-1-carboxylate oxidase homolog 4 [Eucalyptus grandis]
XP_010059609.1	4.12762	0.952878	0.000293917	0.000941978	Up	1-aminocyclopropane-1-carboxylate oxidase homolog 4 [Eucalyptus grandis]
XP_010059695.1	1.86185	0.16216	1.84e-11	6.19e-10	Up	quinone oxidoreductase PIG3 [Eucalyptus grandis]
XP_010059718.1	2.14634	0.173768	3.86e-12	1.61e-10	Up	quinone oxidoreductase PIG3 [Eucalyptus grandis]
XP_010059753.1	2.13568	0.526053	0.00363432	0.00856496	Up	transcription factor MYB44 [Eucalyptus grandis]
XP_010059773.1	2.85335	0.730338	0.000708697	0.00206254	Up	uncharacterized protein LOC104447762 [Eucalyptus grandis]
XP_010059854.1	1.03944	0.17046	2.68e-06	1.59e-05	Up	subtilisin-like protease SBT1.7 [Eucalyptus grandis]
XP_010059884.1	1.09728	0.169345	8.72e-07	5.99e-06	Up	uncharacterized protein LOC104447849 isoform X1 [Eucalyptus grandis]
XP_010059905.1	1.21055	0.299704	0.00044802	0.00137422	Up	polyadenylate-binding protein 2 [Eucalyptus grandis]
XP_010059907.2	1.65418	0.241152	4.29e-07	3.3e-06	Up	uncharacterized acetyltransferase At3g50280 [Eucalyptus grandis]
XP_010059916.1	3.06079	0.350623	6.51e-09	8.88e-08	Up	subtilisin-like protease SBT1.9 [Eucalyptus grandis]
XP_010059964.1	1.72664	0.142532	5.86e-12	2.36e-10	Up	26S proteasome non-ATPase regulatory subunit 14 homolog [Eucalyptus grandis]
XP_010060013.1	1.17699	0.393825	0.0104653	0.0218437	Up	5'-adenylylsulfate reductase-like 4 [Eucalyptus grandis]
XP_010060035.1	2.4812	0.496248	4.67e-05	0.000188029	Up	protein EXORDIUM-like [Eucalyptus grandis]
XP_010060038.1	2.38077	0.166124	5.92e-13	3.19e-11	Up	phospho-2-dehydro-3-deoxyheptonate aldolase 2, chloroplastic [Eucalyptus grandis]
XP_010060161.1	3.08991	0.51276	5.57e-06	3e-05	Up	protein DOWNSTREAM OF FLC [Eucalyptus grandis]
XP_010060165.1	1.78786	0.314128	7.31e-06	3.78e-05	Up	uncharacterized protein LOC104448078 [Eucalyptus grandis]
XP_010060169.1	1.09168	0.229878	0.000122682	0.000438713	Up	endoplasmic reticulum-Golgi intermediate compartment protein 3 [Eucalyptus grandis]
XP_010060171.1	1.43984	0.162903	3.64e-09	5.45e-08	Up	UDP-glycosyltransferase 88B1 [Eucalyptus grandis]
XP_010060228.1	1.32018	0.302849	0.00241525	0.00597621	Up	HVA22-like protein i [Eucalyptus grandis]
XP_010060242.1	1.0823	0.21893	4.31e-05	0.000176535	Up	heterogeneous nuclear ribonucleoprotein 1 isoform X1 [Eucalyptus grandis]
XP_010060247.1	1.60019	0.141803	2.65e-11	8.51e-10	Up	uncharacterized protein LOC104448160 [Eucalyptus grandis]
XP_010060293.1	2.30455	0.476739	0.000265101	0.00085941	Up	ribonuclease 3-like protein 2 [Eucalyptus grandis]
XP_010060296.1	1.63197	0.20648	7.21e-08	7e-07	Up	cell differentiation protein RCD1 homolog [Eucalyptus grandis]
XP_010060310.1	4.72679	0.368262	2.08e-11	6.93e-10	Up	aspartic proteinase A1 [Eucalyptus grandis]
XP_010060323.1	1.96639	0.402009	4.94e-05	0.000197129	Up	putative lactoylglutathione lyase isoform X2 [Eucalyptus grandis]
XP_010060324.1	1.21105	0.350922	0.00199571	0.00506919	Up	putative lactoylglutathione lyase [Eucalyptus grandis]
XP_010060345.1	1.74151	0.361347	5.95e-05	0.000231185	Up	protein translation factor SUI1 homolog 1 [Eucalyptus grandis]
XP_010060359.1	1.26812	0.314753	0.00240363	0.00596074	Up	1-acyl-sn-glycerol-3-phosphate acyltransferase [Eucalyptus grandis]
XP_010060423.1	1.24847	0.182191	3.5e-07	2.76e-06	Up	electron transfer flavoprotein subunit alpha, mitochondrial isoform X1 [Eucalyptus grandis]
XP_010060542.1	2.10803	0.603043	0.0100517	0.0211074	Up	choline transporter-like protein 2 [Eucalyptus grandis]
XP_010060578.1	1.18941	0.151584	1.71e-06	1.08e-05	Up	probable disease resistance protein At4g27220 [Eucalyptus grandis]
XP_010060582.1	2.96485	0.33836	4.3e-09	6.23e-08	Up	protein SRC2 homolog [Eucalyptus grandis]
XP_010060593.1	2.76703	0.507899	3.56e-05	0.0001487	Up	VQ motif-containing protein 4 [Eucalyptus grandis]
XP_010060636.1	1.15928	0.193662	2.99e-06	1.75e-05	Up	protein SAWADEE HOMEODOMAIN HOMOLOG 2 isoform X1 [Eucalyptus grandis]
XP_010060672.1	1.41697	0.156774	2.37e-09	3.79e-08	Up	UBP1-associated protein 2C [Eucalyptus grandis]
XP_010060705.1	1.24916	0.211635	3.69e-06	2.09e-05	Up	multiprotein-bridging factor 1b [Eucalyptus grandis]
XP_010060763.1	1.684	0.211085	8.91e-07	6.09e-06	Up	trifunctional UDP-glucose 4,6-dehydratase/UDP-4-keto-6-deoxy-D-glucose 3,5-epimerase/UDP-4-keto-L-rhamnose-reductase RHM1 [Eucalyptus grandis]
XP_010060782.1	3.50916	0.738836	7.13e-05	0.000271602	Up	cytochrome P450 72A15 [Eucalyptus grandis]
XP_010060808.1	4.54648	0.740025	2.4e-06	1.45e-05	Up	probable glutathione S-transferase [Eucalyptus grandis]
XP_010060839.1	1.65123	0.236882	3.15e-06	1.83e-05	Up	uncharacterized protein LOC104448670 [Eucalyptus grandis]
XP_010060908.1	2.15238	0.199803	4.86e-06	2.65e-05	Up	probable calcium-binding protein CML41 [Eucalyptus grandis]
XP_010060919.1	1.01228	0.135607	8.11e-08	7.71e-07	Up	tripeptidyl-peptidase 2 isoform X1 [Eucalyptus grandis]
XP_010060924.1	1.71377	0.231072	1.17e-07	1.07e-06	Up	arabinosyltransferase RRA3 [Eucalyptus grandis]
XP_010060936.1	4.56559	0.391604	1.33e-11	4.79e-10	Up	deoxyuridine 5'-triphosphate nucleotidohydrolase [Eucalyptus grandis]
XP_010060970.1	2.31493	0.348281	5.78e-07	4.27e-06	Up	dihydroflavonol-4-reductase [Eucalyptus grandis]
XP_010061028.1	1.12942	0.249509	0.00034411	0.00108205	Up	zinc finger CCCH domain-containing protein 6 [Eucalyptus grandis]
XP_010061038.1	2.5883	0.276486	3.96e-09	5.82e-08	Up	ATP sulfurylase 2 [Eucalyptus grandis]
XP_010061039.1	1.33079	0.235872	1.13e-05	5.5e-05	Up	5'-3' exoribonuclease 3 isoform X1 [Eucalyptus grandis]
XP_010061089.1	1.20839	0.332961	0.00127509	0.00341713	Up	la-related protein 1B [Eucalyptus grandis]
XP_010061109.1	2.0405	0.354343	1.02e-05	5.05e-05	Up	probable prolyl 4-hydroxylase 3 [Eucalyptus grandis]
XP_010061114.1	2.32354	0.126717	4.44e-16	7.04e-14	Up	24-methylenesterol C-methyltransferase 2 [Eucalyptus grandis]
XP_010061135.1	1.44064	0.515187	0.0097936	0.0206593	Up	enoyl-CoA hydratase 2, peroxisomal [Eucalyptus grandis]
XP_010061153.1	1.67887	0.337531	0.000254399	0.000829075	Up	ADP-ribosylation factor-related protein 1 [Eucalyptus grandis]
XP_010061199.1	1.44522	0.230777	1.49e-06	9.62e-06	Up	uncharacterized protein LOC104448943 [Eucalyptus grandis]
XP_010061212.1	1.29187	0.334738	0.00071041	0.00206644	Up	outer envelope pore protein 21, chloroplastic [Eucalyptus grandis]
XP_010061220.1	1.31384	0.317888	0.000435998	0.00134283	Up	AT-hook motif nuclear-localized protein 10 [Eucalyptus grandis]
XP_010061225.1	1.82004	0.330182	9.96e-06	4.93e-05	Up	AT-rich interactive domain-containing protein 6 [Eucalyptus grandis]
XP_010061228.1	4.12952	0.206784	0	0	Up	secoisolariciresinol dehydrogenase [Eucalyptus grandis]
XP_010061253.1	1.16333	0.196711	3.59e-06	2.05e-05	Up	purple acid phosphatase [Eucalyptus grandis]
XP_010061286.1	1.0187	0.18485	1.81e-05	8.29e-05	Up	inositol-pentakisphosphate 2-kinase [Eucalyptus grandis]
XP_010061327.1	1.62472	0.26985	3.24e-06	1.88e-05	Up	uncharacterized protein LOC104449030 isoform X1 [Eucalyptus grandis]
XP_010061329.1	1.07304	0.335473	0.00414595	0.00959831	Up	uncharacterized protein LOC104449030 isoform X3 [Eucalyptus grandis]
XP_010061330.1	1.06754	0.0948543	2.8e-11	8.84e-10	Up	outer envelope pore protein 24, chloroplastic [Eucalyptus grandis]
XP_010061434.1	1.82158	0.250405	1.27e-07	1.15e-06	Up	ER membrane protein complex subunit 8/9 homolog [Eucalyptus grandis]
XP_010061479.1	1.99428	0.700199	0.0116251	0.0238343	Up	ABC transporter C family member 3-like [Eucalyptus grandis]
XP_010061502.1	2.74831	0.294563	1.27e-09	2.25e-08	Up	GEM-like protein 1 [Eucalyptus grandis]
XP_010061548.1	2.33676	0.195116	4.13e-11	1.22e-09	Up	mechanosensitive ion channel protein 3, chloroplastic isoform X1 [Eucalyptus grandis]
XP_010061574.1	1.12774	0.277958	0.000524568	0.00158001	Up	uncharacterized protein LOC104449207 isoform X1 [Eucalyptus grandis]
XP_010061643.1	1.41598	0.544817	0.0247378	0.0459795	Up	calcium-transporting ATPase 3, endoplasmic reticulum-type isoform X1 [Eucalyptus grandis]
XP_010061647.1	1.86754	0.456303	0.00061991	0.00182811	Up	U3 small nucleolar RNA-associated protein 4 homolog [Eucalyptus grandis]
XP_010061671.1	1.10696	0.177506	4.33e-06	2.4e-05	Up	A-kinase anchor protein 17A isoform X1 [Eucalyptus grandis]
XP_010061708.1	1.55527	0.446777	0.00185119	0.00473897	Up	MFP1 attachment factor 1-like [Eucalyptus grandis]
XP_010061738.2	1.10506	0.302244	0.00213076	0.00536801	Up	protein ROOT INITIATION DEFECTIVE 3 [Eucalyptus grandis]
XP_010061739.1	1.66184	0.216525	1.59e-07	1.39e-06	Up	LOW QUALITY PROTEIN: uncharacterized protein LOC104449320 [Eucalyptus grandis]
XP_010061751.1	4.87664	1.09862	0.00018853	0.000636461	Up	non-specific lipid-transfer protein-like 1 [Eucalyptus grandis]
XP_010061775.1	1.66295	0.154319	6.95e-11	1.88e-09	Up	polyadenylate-binding protein RBP47 [Eucalyptus grandis]
XP_010061779.1	2.2508	0.296529	5.14e-07	3.86e-06	Up	uncharacterized protein LOC104449348 [Eucalyptus grandis]
XP_010061812.1	2.85877	0.182511	1.95e-14	1.72e-12	Up	uncharacterized protein LOC104449378 [Eucalyptus grandis]
XP_010061831.1	1.49466	0.109573	6.62e-12	2.61e-10	Up	transmembrane protein 87A [Eucalyptus grandis]
XP_010061924.1	1.30897	0.205478	1.14e-06	7.59e-06	Up	signal peptidase complex catalytic subunit SEC11A [Eucalyptus grandis]
XP_010061943.1	1.21834	0.416453	0.00721606	0.015786	Up	cytochrome c oxidase subunit 5b-1, mitochondrial [Eucalyptus grandis]
XP_010061947.1	1.07173	0.247828	0.00021456	0.000712205	Up	serine-threonine kinase receptor-associated protein [Eucalyptus grandis]
XP_010061948.1	1.00259	0.149778	5.15e-07	3.86e-06	Up	caffeoylshikimate esterase [Eucalyptus grandis]
XP_010061949.1	1.28384	0.226509	6.69e-06	3.5e-05	Up	plastidic ATP/ADP-transporter [Eucalyptus grandis]
XP_010061972.1	1.3987	0.189745	1.01e-07	9.39e-07	Up	protein CDI isoform X2 [Eucalyptus grandis]
XP_010061975.1	1.11812	0.302048	0.00124468	0.00335331	Up	ran-binding protein 10 isoform X1 [Eucalyptus grandis]
XP_010061978.1	1.58454	0.451278	0.00179191	0.00459782	Up	succinate dehydrogenase assembly factor 1, mitochondrial [Eucalyptus grandis]
XP_010062098.1	1.28263	0.265088	5.66e-05	0.000221784	Up	polypyrimidine tract-binding protein homolog 3 [Eucalyptus grandis]
XP_010062122.1	1.64108	0.290569	7.05e-06	3.66e-05	Up	sm-like protein LSM3B [Eucalyptus grandis]
XP_010062133.1	1.22194	0.149613	1.61e-08	1.98e-07	Up	RNA-binding protein 2 [Eucalyptus grandis]
XP_010062165.1	2.63484	0.502821	2.27e-05	0.000100412	Up	stearoyl-[acyl-carrier-protein] 9-desaturase 6, chloroplastic [Eucalyptus grandis]
XP_010062205.1	2.19588	0.384053	6.85e-06	3.57e-05	Up	non-specific lipid-transfer protein 2 [Eucalyptus grandis]
XP_010062236.1	1.29642	0.299837	0.000214969	0.000713138	Up	protease Do-like 7 isoform X1 [Eucalyptus grandis]
XP_010062249.1	1.11024	0.173616	1.08e-06	7.18e-06	Up	calcium-binding protein CML24 [Eucalyptus grandis]
XP_010062251.1	2.13298	0.366305	6.21e-06	3.28e-05	Up	protein C2-DOMAIN ABA-RELATED 4 [Eucalyptus grandis]
XP_010062264.1	1.53647	0.191379	8.24e-07	5.7e-06	Up	glucan endo-1,3-beta-glucosidase 2 [Eucalyptus grandis]
XP_010062313.1	1.54492	0.246645	1.49e-06	9.6e-06	Up	15.7 kDa heat shock protein, peroxisomal [Eucalyptus grandis]
XP_010062321.1	1.16364	0.152923	1e-07	9.33e-07	Up	expansin-A13 [Eucalyptus grandis]
XP_010062361.1	2.82317	0.516092	2.81e-05	0.000121674	Up	endoglucanase 3 [Eucalyptus grandis]
XP_010062363.1	1.8875	0.295535	1.33e-06	8.66e-06	Up	RNA-binding protein 7 isoform X1 [Eucalyptus grandis]
XP_010062369.1	1.19061	0.147297	1.95e-08	2.29e-07	Up	nuclear pore complex protein NUP50A [Eucalyptus grandis]
XP_010062375.1	1.80868	0.201939	2.82e-09	4.39e-08	Up	12-oxophytodienoate reductase 2 [Eucalyptus grandis]
XP_010062395.1	1.55491	0.216929	1.64e-07	1.43e-06	Up	cytochrome c [Eucalyptus grandis]
XP_010062503.1	1.79778	0.12546	2.98e-05	0.00012808	Up	uncharacterized protein LOC104449897 [Eucalyptus grandis]
XP_010062569.1	2.51186	0.397438	2.32e-06	1.42e-05	Up	IAA-amino acid hydrolase ILR1-like 4 [Eucalyptus grandis]
XP_010062667.1	1.55897	0.361786	0.000283565	0.000912868	Up	mitochondrial import inner membrane translocase subunit TIM23-2 [Eucalyptus grandis]
XP_010062689.1	1.73605	0.195678	3.39e-09	5.12e-08	Up	GBF-interacting protein 1-like isoform X1 [Eucalyptus grandis]
XP_010062720.1	2.27401	0.305976	8.76e-08	8.24e-07	Up	nucleoside diphosphate kinase 1 [Eucalyptus grandis]
XP_010062792.1	1.01789	0.221236	0.000172982	0.000589711	Up	ATP-dependent DNA helicase 2 subunit KU70 [Eucalyptus grandis]
XP_010062799.1	1.1042	0.269625	0.000387729	0.00120419	Up	malate dehydrogenase, mitochondrial [Eucalyptus grandis]
XP_010062810.1	1.76052	0.132122	7.37e-13	3.82e-11	Up	ubiquitin-conjugating enzyme E2 35 [Eucalyptus grandis]
XP_010062827.1	3.11066	0.372192	2.83e-08	3.16e-07	Up	ras-related protein RABA1b [Eucalyptus grandis]
XP_010062836.1	1.40757	0.377134	0.000982003	0.00272779	Up	protein transport protein Sec61 subunit alpha [Eucalyptus grandis]
XP_010062904.2	1.71546	0.475105	0.00164148	0.00426908	Up	probable ADP-ribosylation factor GTPase-activating protein AGD5 [Eucalyptus grandis]
XP_010062928.1	1.24925	0.361041	0.00195087	0.00497579	Up	probable NAD(P)H dehydrogenase (quinone) FQR1-like 1 [Eucalyptus grandis]
XP_010062986.1	1.03135	0.124118	1.17e-08	1.51e-07	Up	tryptophan synthase beta chain 1 [Eucalyptus grandis]
XP_010062999.1	1.34126	0.187637	1.72e-07	1.48e-06	Up	polyadenylate-binding protein RBP45C [Eucalyptus grandis]
XP_010063000.1	1.84541	0.231887	3.46e-08	3.72e-07	Up	uncharacterized protein LOC104450237 isoform X1 [Eucalyptus grandis]
XP_010063012.1	1.68634	0.390711	0.000219283	0.000725388	Up	uncharacterized protein LOC104450242 [Eucalyptus grandis]
XP_010063055.1	1.32447	0.210564	1.39e-06	9.07e-06	Up	serine/threonine-protein phosphatase PP-X isozyme 2 isoform X1 [Eucalyptus grandis]
XP_010063061.1	1.32774	0.166088	2.38e-08	2.71e-07	Up	syntaxin-52 [Eucalyptus grandis]
XP_010063064.1	1.14426	0.292706	0.000625242	0.00184188	Up	cell division protein FtsZ homolog 1, chloroplastic [Eucalyptus grandis]
XP_010063100.2	1.12419	0.225534	3.88e-05	0.000160788	Up	LOW QUALITY PROTEIN: prolyl endopeptidase [Eucalyptus grandis]
XP_010063132.2	1.92999	0.435571	0.000162879	0.000559393	Up	LOW QUALITY PROTEIN: catalase isozyme 1-like [Eucalyptus grandis]
XP_010063141.1	4.22955	0.314127	5.86e-13	3.19e-11	Up	glucan endo-1,3-beta-D-glucosidase [Eucalyptus grandis]
XP_010063163.1	1.43745	0.33875	0.000264612	0.000858326	Up	AT-hook motif nuclear-localized protein 10 [Eucalyptus grandis]
XP_010063177.1	2.27956	0.323249	2.16e-07	1.82e-06	Up	pyrophosphate--fructose 6-phosphate 1-phosphotransferase subunit alpha [Eucalyptus grandis]
XP_010063225.1	1.10645	0.200229	9.62e-06	4.78e-05	Up	DNA damage-inducible protein 1 isoform X1 [Eucalyptus grandis]
XP_010063251.1	1.68004	0.252123	6.83e-07	4.91e-06	Up	GBF-interacting protein 1-like [Eucalyptus grandis]
XP_010063259.2	2.19128	0.583754	0.00103476	0.00284867	Up	NADH dehydrogenase [ubiquinone] iron-sulfur protein 6, mitochondrial [Eucalyptus grandis]
XP_010063266.1	1.40588	0.469298	0.00610077	0.0135817	Up	fasciclin-like arabinogalactan protein 1 [Eucalyptus grandis]
XP_010063271.1	1.05346	0.160532	7.11e-07	5.09e-06	Up	ATPase family AAA domain-containing protein 3 [Eucalyptus grandis]
XP_010063309.1	1.01625	0.166322	2.19e-06	1.34e-05	Up	ribonuclease P protein subunit p25-like protein [Eucalyptus grandis]
XP_010063390.1	1.15601	0.220208	1.96e-05	8.85e-05	Up	small glutamine-rich tetratricopeptide repeat-containing protein [Eucalyptus grandis]
XP_010063405.1	1.3148	0.15244	5.8e-09	8.05e-08	Up	aldehyde dehydrogenase family 3 member H1 [Eucalyptus grandis]
XP_010063406.1	1.01491	0.29691	0.00225417	0.00563289	Up	aspartic proteinase Asp1 isoform X1 [Eucalyptus grandis]
XP_010063418.1	1.05319	0.2109	3.79e-05	0.00015735	Up	chalcone--flavonone isomerase isoform X1 [Eucalyptus grandis]
XP_010063491.1	2.33904	0.272652	6.42e-09	8.78e-08	Up	uncharacterized protein LOC104450582 [Eucalyptus grandis]
XP_010063530.1	1.09186	0.212588	2.62e-05	0.000114405	Up	protein TOPLESS isoform X1 [Eucalyptus grandis]
XP_010063567.1	1.24124	0.337532	0.00140133	0.00370705	Up	phosphatidyl-N-methylethanolamine N-methyltransferase [Eucalyptus grandis]
XP_010063595.1	1.95407	0.448699	0.000198291	0.000664964	Up	protein BOLA4, chloroplastic/mitochondrial isoform X1 [Eucalyptus grandis]
XP_010063723.1	1.16266	0.179643	8.88e-07	6.08e-06	Up	uncharacterized protein LOC104450737 [Eucalyptus grandis]
XP_010063809.1	1.04369	0.226473	0.000102813	0.000375897	Up	uncharacterized protein LOC104450807 [Eucalyptus grandis]
XP_010063836.1	2.33163	0.317564	1.81e-07	1.55e-06	Up	peroxidase 12 [Eucalyptus grandis]
XP_010063840.1	1.19433	0.109484	8.76e-11	2.29e-09	Up	polypyrimidine tract-binding protein homolog 3 [Eucalyptus grandis]
XP_010063856.1	1.4333	0.530151	0.0121571	0.0247968	Up	thioredoxin Y1, chloroplastic [Eucalyptus grandis]
XP_010063894.1	1.06495	0.259283	0.000401645	0.00124394	Up	transcriptional corepressor SEUSS [Eucalyptus grandis]
XP_010063937.1	1.84234	0.357158	4.13e-05	0.000169577	Up	replication factor C subunit 2 [Eucalyptus grandis]
XP_010063944.1	1.75333	0.212419	1.32e-08	1.68e-07	Up	replication factor C subunit 3 [Eucalyptus grandis]
XP_010063949.1	1.02592	0.133955	5.15e-08	5.23e-07	Up	protein disulfide-isomerase [Eucalyptus grandis]
XP_010064050.1	1.02464	0.101761	2.79e-10	6.12e-09	Up	acetylornithine aminotransferase, mitochondrial [Eucalyptus grandis]
XP_010064086.1	1.93165	0.148127	1.18e-12	5.67e-11	Up	glyceraldehyde-3-phosphate dehydrogenase GAPCP2, chloroplastic [Eucalyptus grandis]
XP_010064541.1	1.56691	0.303914	6.64e-05	0.000255583	Up	toll/interleukin-1 receptor-like protein [Eucalyptus grandis]
XP_010064551.1	1.40312	0.176462	2.63e-08	2.96e-07	Up	long chain acyl-CoA synthetase 6, peroxisomal [Eucalyptus grandis]
XP_010064738.1	3.38021	0.619699	2.44e-05	0.000107034	Up	uncharacterized protein LOC104451869 [Eucalyptus grandis]
XP_010065294.2	1.60274	0.58516	0.0119807	0.0244909	Up	uncharacterized protein LOC104452537 [Eucalyptus grandis]
XP_010065341.1	1.1059	0.267921	0.000356689	0.00111843	Up	ATP phosphoribosyltransferase 1, chloroplastic isoform X4 [Eucalyptus grandis]
XP_010065372.1	1.48103	0.137482	6.99e-11	1.88e-09	Up	cleavage and polyadenylation specificity factor subunit 3-I [Eucalyptus grandis]
XP_010065378.1	1.49331	0.307131	5.9e-05	0.000229523	Up	cleavage and polyadenylation specificity factor subunit 3-I isoform X2 [Eucalyptus grandis]
XP_010065379.1	1.40791	0.275112	3.09e-05	0.000131578	Up	cleavage and polyadenylation specificity factor subunit 3-I [Eucalyptus grandis]
XP_010065471.1	1.02033	0.430173	0.0257082	0.0475127	Up	isoflavone reductase-like protein [Eucalyptus grandis]
XP_010065490.1	1.13182	0.106039	1.36e-10	3.35e-09	Up	vesicle-associated membrane protein 722 isoform X1 [Eucalyptus grandis]
XP_010065505.1	1.71655	0.595958	0.00925114	0.019702	Up	dihydroneopterin aldolase 1 [Eucalyptus grandis]
XP_010065583.1	1.40846	0.34498	0.000457995	0.00139971	Up	copper-transporting ATPase PAA1, chloroplastic [Eucalyptus grandis]
XP_010065639.1	1.40312	0.224398	1.53e-06	9.83e-06	Up	uncharacterized protein LOC104452844 [Eucalyptus grandis]
XP_010065702.1	1.91807	0.514736	0.000997014	0.00276257	Up	prefoldin subunit 1 [Eucalyptus grandis]
XP_010065704.1	2.48372	0.597915	0.000539071	0.00161632	Up	LOW QUALITY PROTEIN: cycloartenol synthase 2-like [Eucalyptus grandis]
XP_010065742.1	4.42877	0.369507	7.37e-12	2.84e-10	Up	NADPH:quinone oxidoreductase [Eucalyptus grandis]
XP_010065814.1	1.58876	0.198827	2.4e-08	2.72e-07	Up	serine carboxypeptidase-like 18 [Eucalyptus grandis]
XP_010065823.1	1.11345	0.0745226	5.73e-14	4.13e-12	Up	LL-diaminopimelate aminotransferase, chloroplastic isoform X1 [Eucalyptus grandis]
XP_010065831.1	1.31922	0.28332	0.000152089	0.000527888	Up	branched-chain-amino-acid aminotransferase 2, chloroplastic [Eucalyptus grandis]
XP_010065846.1	2.82266	0.902323	0.0048913	0.0111166	Up	pathogenesis-related protein 1 [Eucalyptus grandis]
XP_010065863.1	1.62179	0.477576	0.00229016	0.00571253	Up	serine carboxypeptidase-like 18 [Eucalyptus grandis]
XP_010065961.1	2.64544	0.23942	4.12e-11	1.22e-09	Up	cinnamate beta-D-glucosyltransferase-like [Eucalyptus grandis]
XP_010065967.1	2.3732	0.340005	3.23e-07	2.6e-06	Up	probable cinnamyl alcohol dehydrogenase [Eucalyptus grandis]
XP_010065975.1	1.28338	0.198021	8.69e-07	5.98e-06	Up	DNA-directed RNA polymerases II, IV and V subunit 3 [Eucalyptus grandis]
XP_010066009.1	2.15617	0.398361	1.29e-05	6.1e-05	Up	caffeoyl-CoA O-methyltransferase 2 [Eucalyptus grandis]
XP_010066026.1	1.46787	0.213107	4.01e-07	3.1e-06	Up	zinc-binding alcohol dehydrogenase domain-containing protein 2 isoform X1 [Eucalyptus grandis]
XP_010066037.1	3.40836	0.779352	0.000293965	0.000941978	Up	probable carboxylesterase 7 [Eucalyptus grandis]
XP_010066047.2	1.50873	0.133841	2.71e-11	8.65e-10	Up	polyadenylate-binding protein RBP47 [Eucalyptus grandis]
XP_010066050.1	2.94169	0.47534	1.8e-06	1.13e-05	Up	2-hydroxyisoflavanone dehydratase [Eucalyptus grandis]
XP_010066132.1	2.50943	0.262528	1.78e-09	2.97e-08	Up	bifunctional dihydrofolate reductase-thymidylate synthase [Eucalyptus grandis]
XP_010066168.1	1.76938	0.228262	5.49e-08	5.52e-07	Up	universal stress protein PHOS32 [Eucalyptus grandis]
XP_010066186.1	1.06977	0.114404	1.22e-09	2.19e-08	Up	SUMO-activating enzyme subunit 2 [Eucalyptus grandis]
XP_010066197.1	1.36692	0.28846	8.07e-05	0.000301225	Up	probable cysteine protease RD19B [Eucalyptus grandis]
XP_010066198.1	2.69468	0.406969	1.66e-05	7.69e-05	Up	DNA replication licensing factor MCM4 [Eucalyptus grandis]
XP_010066335.1	1.03266	0.330239	0.026045	0.0480712	Up	probable serine/threonine-protein kinase NAK [Eucalyptus grandis]
XP_010066537.1	1.15793	0.31119	0.00101063	0.0027936	Up	transmembrane 9 superfamily member 3 [Eucalyptus grandis]
XP_010066589.1	1.42642	0.312886	0.000536347	0.00161165	Up	protein PLANT CADMIUM RESISTANCE 2 [Eucalyptus grandis]
XP_010066604.1	2.05075	0.567585	0.00407521	0.00945148	Up	protein C2-DOMAIN ABA-RELATED 7-like [Eucalyptus grandis]
XP_010066624.1	1.01462	0.311405	0.0115585	0.0237241	Up	auxin efflux carrier component 3 [Eucalyptus grandis]
XP_010066629.1	1.20285	0.272385	0.000169307	0.000579674	Up	nicotinate-nucleotide pyrophosphorylase [carboxylating], chloroplastic [Eucalyptus grandis]
XP_010066635.1	1.47399	0.384986	0.000768218	0.00219661	Up	myb-related protein 308 [Eucalyptus grandis]
XP_010066712.1	3.37114	0.178299	2.22e-16	3.98e-14	Up	uncharacterized protein LOC104453786 [Eucalyptus grandis]
XP_010066757.1	1.05977	0.27744	0.000785832	0.0022412	Up	protein decapping 5 isoform X1 [Eucalyptus grandis]
XP_010066780.1	1.29382	0.176179	1.08e-07	9.94e-07	Up	choline/ethanolaminephosphotransferase 1 [Eucalyptus grandis]
XP_010066804.1	1.71745	0.364374	7.83e-05	0.000293256	Up	uncharacterized protein LOC104453871 [Eucalyptus grandis]
XP_010066808.1	1.22082	0.206487	3.6e-06	2.05e-05	Up	translin-associated protein X [Eucalyptus grandis]
XP_010066822.1	1.11923	0.413905	0.012143	0.0247828	Up	peptidyl-prolyl cis-trans isomerase E [Eucalyptus grandis]
XP_010066841.1	1.48886	0.195659	5.78e-08	5.78e-07	Up	ras GTPase-activating protein-binding protein 2 [Eucalyptus grandis]
XP_010066843.1	1.40579	0.241044	6.08e-06	3.22e-05	Up	probable inactive purple acid phosphatase 1 [Eucalyptus grandis]
XP_010066852.1	1.00685	0.208987	0.00294676	0.00712615	Up	probable methyltransferase PMT5 [Eucalyptus grandis]
XP_010066853.1	1.47645	0.358918	0.000495208	0.00150186	Up	protein KTI12 homolog [Eucalyptus grandis]
XP_010066931.1	1.20919	0.343211	0.00282196	0.00686022	Up	peptidyl-prolyl cis-trans isomerase CYP23 [Eucalyptus grandis]
XP_010066982.1	2.09022	0.713276	0.0189851	0.0365985	Up	uncharacterized protein LOC104454000 isoform X1 [Eucalyptus grandis]
XP_010066998.2	1.57002	0.20533	5.3e-08	5.36e-07	Up	ATP-dependent Clp protease proteolytic subunit 2, mitochondrial [Eucalyptus grandis]
XP_010067014.1	1.07397	0.289856	0.00110586	0.00301599	Up	myosin-1 [Eucalyptus grandis]
XP_010067045.1	1.448	0.215259	5.87e-07	4.33e-06	Up	transcription elongation factor SPT4 homolog 2 [Eucalyptus grandis]
XP_010067125.1	1.44478	0.571916	0.0182357	0.0353134	Up	40S ribosomal protein S17-2 [Eucalyptus grandis]
XP_010067180.1	1.19377	0.189171	7.83e-06	4.01e-05	Up	uncharacterized protein LOC104454131 isoform X1 [Eucalyptus grandis]
XP_010067193.1	1.41793	0.110051	1.54e-12	7.13e-11	Up	protein BTR1 isoform X1 [Eucalyptus grandis]
XP_010067277.1	1.17393	0.278601	0.000285753	0.000918846	Up	mitochondrial import inner membrane translocase subunit TIM14-1 [Eucalyptus grandis]
XP_010067412.1	2.0574	0.24473	1.81e-08	2.17e-07	Up	expansin-A4 [Eucalyptus grandis]
XP_010067458.1	1.82361	0.387406	7.96e-05	0.00029741	Up	protein YIPF1 homolog [Eucalyptus grandis]
XP_010067463.1	1.66964	0.14481	1.68e-11	5.77e-10	Up	UBP1-associated protein 2C [Eucalyptus grandis]
XP_010067500.1	2.14899	0.151938	1.96e-13	1.21e-11	Up	probable signal peptidase complex subunit 2 [Eucalyptus grandis]
XP_010067502.1	1.86188	0.391494	7.02e-05	0.000268157	Up	26S proteasome non-ATPase regulatory subunit 7 homolog A [Eucalyptus grandis]
XP_010067505.1	1.41161	0.280712	0.000103201	0.000377069	Up	glycosyltransferase family 64 protein C4 [Eucalyptus grandis]
XP_010067586.1	2.38861	0.530641	0.000195976	0.000657996	Up	peroxidase 4-like [Eucalyptus grandis]
XP_010067614.1	1.17335	0.261384	0.000140133	0.000493603	Up	probable chalcone--flavonone isomerase 3 [Eucalyptus grandis]
XP_010067631.1	1.05338	0.224109	0.000240693	0.000789203	Up	protein NETWORKED 4B [Eucalyptus grandis]
XP_010067679.1	2.02871	0.246211	1.37e-08	1.72e-07	Up	probable carboxylesterase 15 [Eucalyptus grandis]
XP_010067706.1	1.54599	0.497638	0.00608994	0.0135722	Up	retinoblastoma-related protein [Eucalyptus grandis]
XP_010067714.1	1.27284	0.0718817	1.33e-15	1.85e-13	Up	peptidyl-prolyl cis-trans isomerase CYP22 isoform X1 [Eucalyptus grandis]
XP_010067715.1	1.49424	0.32971	0.000149458	0.000520711	Up	NADH dehydrogenase [ubiquinone] 1 alpha subcomplex subunit 6 [Eucalyptus grandis]
XP_010067739.1	1.13666	0.139663	1.72e-08	2.09e-07	Up	flowering time control protein FY isoform X2 [Eucalyptus grandis]
XP_010067744.1	3.17092	0.55868	1.24e-05	5.94e-05	Up	F-box protein SKIP5 [Eucalyptus grandis]
XP_010067755.1	1.91255	0.389356	0.00022907	0.00075495	Up	intron-binding protein aquarius [Eucalyptus grandis]
XP_010067770.1	1.73161	0.187214	7.46e-09	1.01e-07	Up	ubiquitin carboxyl-terminal hydrolase 24 [Eucalyptus grandis]
XP_010067776.1	1.59809	0.254675	2.11e-06	1.3e-05	Up	uncharacterized protein LOC104454575 [Eucalyptus grandis]
XP_010067830.1	1.25259	0.2542	4.5e-05	0.000182246	Up	cinnamoyl-CoA reductase 1 isoform X3 [Eucalyptus grandis]
XP_010067855.1	3.73794	0.382677	5.14e-10	1.05e-08	Up	cycloartenol-C-24-methyltransferase [Eucalyptus grandis]
XP_010067860.1	2.70913	0.329208	2.63e-08	2.96e-07	Up	DNA-directed RNA polymerases II, IV and V subunit 11 [Eucalyptus grandis]
XP_010067862.1	1.47674	0.268618	1.03e-05	5.09e-05	Up	actin-related protein 7 [Eucalyptus grandis]
XP_010067876.1	1.11481	0.150585	9.37e-08	8.76e-07	Up	ADP,ATP carrier protein 1, mitochondrial [Eucalyptus grandis]
XP_010067895.1	1.5046	0.249451	2.66e-06	1.59e-05	Up	thioredoxin-like protein Clot [Eucalyptus grandis]
XP_010067948.1	1.22394	0.171218	3.35e-06	1.93e-05	Up	probable disease resistance protein At4g27220 [Eucalyptus grandis]
XP_010068051.2	1.2405	0.26174	7.32e-05	0.000277699	Up	ATP phosphoribosyltransferase 1, chloroplastic [Eucalyptus grandis]
XP_010068292.1	3.24606	0.571508	7.52e-06	3.88e-05	Up	acetyl-CoA-benzylalcohol acetyltransferase [Eucalyptus grandis]
XP_010068713.1	1.42736	0.156619	2.02e-09	3.3e-08	Up	probable uridine nucleosidase 2 [Eucalyptus grandis]
XP_010068816.2	1.69059	0.274195	3.4e-05	0.000143105	Up	probable 3-hydroxyisobutyryl-CoA hydrolase 3 isoform X1 [Eucalyptus grandis]
XP_010068983.1	1.85999	0.625063	0.00810254	0.017525	Up	crocetin glucosyltransferase, chloroplastic [Eucalyptus grandis]
XP_010068988.1	1.04992	0.373123	0.0202491	0.0386593	Up	uncharacterized protein LOC104456001 [Eucalyptus grandis]
XP_010068997.1	1.43171	0.185186	4.36e-08	4.53e-07	Up	glycine-rich RNA-binding protein 4, mitochondrial [Eucalyptus grandis]
XP_010069046.1	1.9597	0.29703	6.52e-07	4.71e-06	Up	cytochrome b5 [Eucalyptus grandis]
XP_010069066.1	1.29241	0.330021	0.000614337	0.00181516	Up	putative vesicle-associated membrane protein 726 [Eucalyptus grandis]
XP_010069077.1	1.75614	0.122561	1.47e-13	9.38e-12	Up	probable voltage-gated potassium channel subunit beta [Eucalyptus grandis]
XP_010069110.1	1.09547	0.321721	0.00223861	0.00560101	Up	heterogeneous nuclear ribonucleoprotein 1 [Eucalyptus grandis]
XP_010069125.1	3.61254	0.717727	3.42e-05	0.000143774	Up	glutathione transferase GST 23 [Eucalyptus grandis]
XP_010069146.1	1.88524	0.326285	5.06e-06	2.74e-05	Up	enoyl-CoA delta isomerase 2, peroxisomal [Eucalyptus grandis]
XP_010069220.1	1.35451	0.157675	6.26e-09	8.58e-08	Up	UDP-glycosyltransferase 74E2 [Eucalyptus grandis]
XP_010069222.1	2.46501	0.194441	2.19e-12	9.66e-11	Up	UDP-glycosyltransferase 74E2 [Eucalyptus grandis]
XP_010069226.1	2.88778	0.527361	1.09e-05	5.35e-05	Up	UDP-glycosyltransferase 74E2 [Eucalyptus grandis]
XP_010069229.2	5.82882	0.563505	2.53e-10	5.62e-09	Up	LOW QUALITY PROTEIN: UDP-glycosyltransferase 74F2-like [Eucalyptus grandis]
XP_010069238.1	1.3428	0.233217	6.2e-06	3.28e-05	Up	probable phytol kinase 3, chloroplastic [Eucalyptus grandis]
XP_010069286.1	1.48621	0.395031	0.00095863	0.00267088	Up	geraniol 8-hydroxylase [Eucalyptus grandis]
XP_010069291.1	1.26696	0.287555	0.00017377	0.000591673	Up	protein YIF1B [Eucalyptus grandis]
XP_010069386.1	1.28234	0.147826	5.2e-09	7.41e-08	Up	probable aldo-keto reductase 2 isoform X1 [Eucalyptus grandis]
XP_010069391.1	3.03775	0.193502	1.87e-14	1.67e-12	Up	probable aldo-keto reductase 2 [Eucalyptus grandis]
XP_010069466.1	2.08932	0.275985	8.27e-08	7.83e-07	Up	methylecgonone reductase [Eucalyptus grandis]
XP_010069540.1	1.95062	0.30092	1.29e-06	8.49e-06	Up	uncharacterized protein LOC104456441 [Eucalyptus grandis]
XP_010069596.1	2.12459	0.417363	2.95e-05	0.000126797	Up	uncharacterized protein At5g48480 [Eucalyptus grandis]
XP_010069602.1	3.03555	0.226749	6.65e-13	3.48e-11	Up	ras-related protein RABA5b [Eucalyptus grandis]
XP_010069640.1	1.02756	0.258991	0.000538469	0.00161628	Up	small ubiquitin-related modifier 1 [Eucalyptus grandis]
XP_010069657.1	2.12246	0.3952	1.43e-05	6.73e-05	Up	cytochrome b5 [Eucalyptus grandis]
XP_010069674.1	1.13758	0.394675	0.0079961	0.0173218	Up	60S acidic ribosomal protein P2A-like [Eucalyptus grandis]
XP_010069691.2	2.84446	0.593549	0.000126641	0.000451127	Up	uncharacterized protein LOC104456575 isoform X1 [Eucalyptus grandis]
XP_010069768.1	1.78089	0.477212	0.000983098	0.00272946	Up	long chain acyl-CoA synthetase 1 [Eucalyptus grandis]
XP_010069788.1	5.9865	2.0023	0.00675201	0.0148587	Up	vacuolar protein sorting-associated protein 51 homolog isoform X1 [Eucalyptus grandis]
XP_010069798.1	1.60922	0.17917	5.57e-09	7.83e-08	Up	prostaglandin E synthase 2 [Eucalyptus grandis]
XP_010069809.1	1.21035	0.266382	0.000251577	0.000821323	Up	uncharacterized protein LOC104456655 [Eucalyptus grandis]
XP_010069833.1	1.74837	0.335934	2.2e-05	9.78e-05	Up	ATP-dependent Clp protease proteolytic subunit 5, chloroplastic [Eucalyptus grandis]
XP_010069895.1	3.99687	0.520741	4.96e-08	5.09e-07	Up	endoglucanase 17 [Eucalyptus grandis]
XP_010070060.1	1.10819	0.204219	1.89e-05	8.59e-05	Up	uncharacterized protein LOC104456877 [Eucalyptus grandis]
XP_010070066.1	1.62013	0.146005	6.21e-11	1.73e-09	Up	1-aminocyclopropane-1-carboxylate oxidase homolog 4-like [Eucalyptus grandis]
XP_010070076.1	1.24269	0.248129	3.65e-05	0.000151668	Up	uncharacterized protein LOC104456889 [Eucalyptus grandis]
XP_010070270.1	1.37444	0.328965	0.000313232	0.000995098	Up	methyl-CpG-binding domain-containing protein 4 isoform X3 [Eucalyptus grandis]
XP_010070346.1	1.94892	0.272269	1.6e-06	1.02e-05	Up	heterogeneous nuclear ribonucleoprotein A1-like 2 [Eucalyptus grandis]
XP_010070363.1	1.097	0.286079	0.000756732	0.00217159	Up	uncharacterized protein LOC104457120 [Eucalyptus grandis]
XP_010070436.1	1.47178	0.359331	0.000443249	0.00136214	Up	2-alkenal reductase (NADP(+)-dependent) [Eucalyptus grandis]
XP_010070489.1	1.524	0.401185	0.000829201	0.00234202	Up	nuclear pore complex protein NUP58 [Eucalyptus grandis]
XP_010070615.1	5.08151	0.415567	7.54e-10	1.43e-08	Up	probable indole-3-acetic acid-amido synthetase GH3.1 [Eucalyptus grandis]
XP_018715152.1	1.1251	0.144561	3.87e-08	4.1e-07	Up	multiple inositol polyphosphate phosphatase 1 [Eucalyptus grandis]
XP_018715274.1	2.41799	0.240738	2.93e-10	6.39e-09	Up	tropinone reductase homolog At5g06060 [Eucalyptus grandis]
XP_018715325.1	1.21582	0.277882	0.000188118	0.000635845	Up	pyruvate kinase 1, cytosolic [Eucalyptus grandis]
XP_018715501.1	2.52859	0.404291	3.34e-06	1.93e-05	Up	crocetin glucosyltransferase, chloroplastic [Eucalyptus grandis]
XP_018715688.1	2.17342	0.261394	1.15e-08	1.5e-07	Up	glutathione transferase GST 23 [Eucalyptus grandis]
XP_018716024.1	1.57909	0.611955	0.0167266	0.0326531	Up	germin-like protein subfamily 1 member 18 [Eucalyptus grandis]
XP_018716037.1	1.66525	0.423777	0.000593592	0.00175985	Up	probable transcription factor At3g04930, partial [Eucalyptus grandis]
XP_018716318.1	2.29063	0.392512	4.37e-06	2.41e-05	Up	endo-1,3;1,4-beta-D-glucanase [Eucalyptus grandis]
XP_018717123.1	1.21807	0.274567	0.000207804	0.000691847	Up	2-alkenal reductase (NADP(+)-dependent) isoform X3 [Eucalyptus grandis]
XP_018717400.1	1.00546	0.140931	0.00083982	0.00236599	Up	G-box-binding factor 1 isoform X1 [Eucalyptus grandis]
XP_018717590.1	1.29173	0.178522	1.39e-07	1.24e-06	Up	prolyl-tRNA synthetase associated domain-containing protein 1 [Eucalyptus grandis]
XP_018717655.1	1.95971	0.111481	1.33e-15	1.85e-13	Up	shewanella-like protein phosphatase 2 [Eucalyptus grandis]
XP_018717694.1	1.78474	0.216837	1.63e-07	1.42e-06	Up	crocetin glucosyltransferase, chloroplastic-like [Eucalyptus grandis]
XP_018717960.1	2.78083	0.374055	1.95e-07	1.65e-06	Up	UDP-glucosyl transferase 73B2-like [Eucalyptus grandis]
XP_018718476.1	4.00955	0.49626	1.96e-08	2.3e-07	Up	alcohol dehydrogenase 1 [Eucalyptus grandis]
XP_018718528.1	1.21148	0.174783	2.89e-07	2.34e-06	Up	LOW QUALITY PROTEIN: organellar oligopeptidase A, chloroplastic/mitochondrial-like [Eucalyptus grandis]
XP_018718550.1	1.00353	0.200121	3.59e-05	0.000149755	Up	fatty acid amide hydrolase isoform X2 [Eucalyptus grandis]
XP_018718785.1	2.01539	0.504132	0.000606465	0.00179322	Up	transcription initiation factor TFIID subunit 14b [Eucalyptus grandis]
XP_018718804.1	1.37794	0.12787	6.95e-11	1.88e-09	Up	LOW QUALITY PROTEIN: protein AE7-like 1 [Eucalyptus grandis]
XP_018719145.1	1.16974	0.177213	7.93e-07	5.54e-06	Up	nuclear pore complex protein NUP214 [Eucalyptus grandis]
XP_018719441.1	1.26702	0.225551	7.61e-06	3.91e-05	Up	arogenate dehydrogenase 2, chloroplastic [Eucalyptus grandis]
XP_018720096.1	1.31661	0.288231	0.000114208	0.000412664	Up	1-aminocyclopropane-1-carboxylate oxidase homolog 4-like [Eucalyptus grandis]
XP_018720305.1	1.35658	0.201644	4.74e-07	3.61e-06	Up	stomatin-like protein 2, mitochondrial, partial [Eucalyptus grandis]
XP_018720458.1	1.41784	0.255216	1.39e-05	6.54e-05	Up	glucosamine 6-phosphate N-acetyltransferase [Eucalyptus grandis]
XP_018720819.1	1.21288	0.128592	5.34e-09	7.52e-08	Up	RNA polymerase II C-terminal domain phosphatase-like 2 isoform X1 [Eucalyptus grandis]
XP_018721235.1	1.14154	0.193161	3.62e-06	2.06e-05	Up	SUMO-activating enzyme subunit 1A [Eucalyptus grandis]
XP_018724159.1	1.85643	0.339339	1.11e-05	5.4e-05	Up	LOW QUALITY PROTEIN: topless-related protein 3 [Eucalyptus grandis]
XP_018724429.1	2.06723	0.232635	1.38e-07	1.23e-06	Up	nucleobase-ascorbate transporter 7 isoform X1 [Eucalyptus grandis]
XP_018724719.1	1.01322	0.175401	5.08e-06	2.75e-05	Up	serine/threonine-protein phosphatase PP2A-2 catalytic subunit isoform X1 [Eucalyptus grandis]
XP_018724785.1	1.86946	0.239119	1.66e-07	1.44e-06	Up	anthocyanidin 5,3-O-glucosyltransferase [Eucalyptus grandis]
XP_018725688.1	2.60041	0.500042	3.25e-05	0.000137474	Up	TMV resistance protein N-like, partial [Eucalyptus grandis]
XP_018726050.1	1.22402	0.166829	1.1e-07	1.01e-06	Up	LOW QUALITY PROTEIN: topless-related protein 4 [Eucalyptus grandis]
XP_018726874.1	2.28155	0.320576	1.85e-07	1.58e-06	Up	sucrose synthase [Eucalyptus grandis]
XP_018727022.1	1.01592	0.349191	0.00749898	0.0163556	Up	12-oxophytodienoate reductase 3 [Eucalyptus grandis]
XP_018727310.1	3.81077	0.167554	0	0	Up	protein SRG1-like [Eucalyptus grandis]
XP_018727762.1	1.74494	0.300782	4.59e-05	0.000185772	Up	methionine gamma-lyase [Eucalyptus grandis]
XP_018727890.1	1.66341	0.242375	8.77e-07	6.02e-06	Up	(+)-neomenthol dehydrogenase-like [Eucalyptus grandis]
XP_018728242.1	1.59976	0.604462	0.0147382	0.0292656	Up	LOW QUALITY PROTEIN: primary amine oxidase [Eucalyptus grandis]
XP_018729428.1	1.85927	0.234003	6.61e-08	6.48e-07	Up	vestitone reductase [Eucalyptus grandis]
XP_018729882.1	1.31654	0.264584	0.00108508	0.00296806	Up	cyclic phosphodiesterase-like [Eucalyptus grandis]
XP_018730129.1	1.55516	0.324801	6.45e-05	0.000249417	Up	glucan endo-1,3-beta-glucosidase 11 [Eucalyptus grandis]
XP_018730691.1	1.00267	0.285966	0.00386737	0.00902831	Up	disease resistance protein RPM1 isoform X1 [Eucalyptus grandis]
XP_018731179.1	1.33533	0.426888	0.0047225	0.0107771	Up	glycerophosphodiester phosphodiesterase GDPDL3 [Eucalyptus grandis]
XP_018731264.1	2.8832	0.544228	1.73e-05	7.95e-05	Up	prohibitin-1, mitochondrial [Eucalyptus grandis]
XP_018731271.1	1.76512	0.398776	0.000164832	0.000565341	Up	uncharacterized protein LOC104452336 isoform X1 [Eucalyptus grandis]
XP_018732042.1	1.55395	0.472296	0.00297644	0.00719167	Up	superoxide dismutase [Cu-Zn] 2 [Eucalyptus grandis]
XP_018732043.1	1.61647	0.463092	0.00207026	0.00523434	Up	cleavage stimulating factor 64 isoform X1 [Eucalyptus grandis]
XP_018732307.1	2.72625	0.450415	3.58e-06	2.04e-05	Up	serine carboxypeptidase-like 45 [Eucalyptus grandis]
XP_018732634.1	2.49758	0.839357	0.00697807	0.0153379	Up	probable calcium-binding protein CML49 isoform X2 [Eucalyptus grandis]
XP_018732862.1	1.30251	0.205922	1.28e-06	8.4e-06	Up	ras-related protein RABE1c [Eucalyptus grandis]
XP_018733229.1	1.88593	0.558524	0.00240259	0.00596074	Up	zinc-binding alcohol dehydrogenase domain-containing protein 2 isoform X1 [Eucalyptus grandis]
NP_001289662.1	-1.20008	0.277499	0.000214477	0.000712205	Down	tubulin beta chain [Eucalyptus grandis]
XP_010023338.1	-1.53989	0.279912	0.00037953	0.00118204	Down	DEAD-box ATP-dependent RNA helicase 16 [Eucalyptus grandis]
XP_010023588.1	-2.23193	0.27018	1.3e-08	1.66e-07	Down	15-cis-phytoene desaturase, chloroplastic/chromoplastic isoform X1 [Eucalyptus grandis]
XP_010023598.1	-2.67376	0.687088	0.000785632	0.0022412	Down	xyloglucan endotransglucosylase/hydrolase 2 [Eucalyptus grandis]
XP_010023693.1	-1.8123	0.332141	2.43e-05	0.00010669	Down	purple acid phosphatase 15 [Eucalyptus grandis]
XP_010023819.1	-1.49403	0.114542	4.92e-08	5.05e-07	Down	serine/arginine-rich splicing factor RSZ22 [Eucalyptus grandis]
XP_010023821.1	-2.91437	0.427664	4.66e-05	0.000187802	Down	uncharacterized protein LOC104414416 isoform X2 [Eucalyptus grandis]
XP_010023871.1	-1.42585	0.155545	1.8e-09	3e-08	Down	cyanate hydratase [Eucalyptus grandis]
XP_010023931.1	-1.61384	0.239791	7.27e-07	5.19e-06	Down	uncharacterized protein LOC104414485 [Eucalyptus grandis]
XP_010024060.1	-1.02818	0.211861	5.45e-05	0.000214606	Down	uncharacterized protein LOC104414606 [Eucalyptus grandis]
XP_010024139.1	-1.40976	0.166623	2.91e-05	0.000125563	Down	NHL repeat-containing protein 2 [Eucalyptus grandis]
XP_010024143.1	-2.74504	0.346438	6.92e-08	6.74e-07	Down	uncharacterized protein LOC104414683 [Eucalyptus grandis]
XP_010024151.1	-4.05361	0.188136	1.48e-11	5.27e-10	Down	chloroplast stem-loop binding protein of 41 kDa b, chloroplastic [Eucalyptus grandis]
XP_010024160.1	-1.04374	0.153532	4.96e-07	3.74e-06	Down	putative glucose-6-phosphate 1-epimerase [Eucalyptus grandis]
XP_010024230.1	-1.68125	0.519435	0.00339599	0.00807877	Down	40S ribosomal protein S3a [Eucalyptus grandis]
XP_010024235.1	-1.71229	0.557008	0.0105824	0.0220549	Down	homocysteine S-methyltransferase 3 isoform X1 [Eucalyptus grandis]
XP_010024259.1	-3.51157	0.279744	1.67e-11	5.74e-10	Down	uncharacterized protein LOC104414784 [Eucalyptus grandis]
XP_010024638.1	-1.76915	0.520544	0.00227438	0.00567828	Down	thaumatin-like protein [Eucalyptus grandis]
XP_010024724.1	-1.45786	0.374178	0.000727807	0.00210821	Down	bifunctional epoxide hydrolase 2 [Eucalyptus grandis]
XP_010024732.1	-1.18467	0.329256	0.00159903	0.00417041	Down	LOW QUALITY PROTEIN: phospholipase D zeta 1 [Eucalyptus grandis]
XP_010024735.1	-3.59026	1.37057	0.0160152	0.0314524	Down	major allergen Pru ar 1 [Eucalyptus grandis]
XP_010024736.1	-3.77877	0.187888	2.91e-12	1.23e-10	Down	major allergen Pru ar 1 [Eucalyptus grandis]
XP_010024738.1	-3.67672	0.22315	6.22e-15	6.9e-13	Down	major allergen Pru ar 1 [Eucalyptus grandis]
XP_010024741.1	-3.80433	0.513714	9.32e-08	8.74e-07	Down	major allergen Pru ar 1 [Eucalyptus grandis]
XP_010024742.1	-1.8362	0.36618	5.09e-05	0.000202102	Down	major allergen Pru ar 1 [Eucalyptus grandis]
XP_010024765.1	-2.1481	0.253516	2.24e-08	2.58e-07	Down	major allergen Pru ar 1 [Eucalyptus grandis]
XP_010024778.1	-2.90599	0.376562	5.94e-07	4.36e-06	Down	putative beta-D-xylosidase [Eucalyptus grandis]
XP_010024828.1	-2.42439	0.131919	4.44e-16	7.04e-14	Down	30S ribosomal protein S1, chloroplastic [Eucalyptus grandis]
XP_010024837.1	-1.22506	0.334835	0.00156026	0.00409114	Down	uncharacterized protein LOC104415270 isoform X1 [Eucalyptus grandis]
XP_010024844.1	-1.72837	0.385621	0.000142678	0.000501495	Down	exocyst complex component SEC3A [Eucalyptus grandis]
XP_010024876.1	-1.60801	0.1994	2.03e-08	2.36e-07	Down	5'-nucleotidase domain-containing protein 4 [Eucalyptus grandis]
XP_010024952.1	-3.68431	0.284053	3.4e-11	1.04e-09	Down	30S ribosomal protein S9, chloroplastic [Eucalyptus grandis]
XP_010024971.2	-2.93761	0.175002	4e-15	4.72e-13	Down	LOW QUALITY PROTEIN: rubisco accumulation factor 1, chloroplastic, partial [Eucalyptus grandis]
XP_010025012.1	-1.31005	0.327903	0.000501535	0.00151939	Down	probable prefoldin subunit 4 [Eucalyptus grandis]
XP_010025043.1	-1.08525	0.391875	0.0150606	0.0298204	Down	probable aldo-keto reductase 1 [Eucalyptus grandis]
XP_010025061.2	-1.70835	0.241133	1.83e-06	1.15e-05	Down	uncharacterized protein LOC104415465 [Eucalyptus grandis]
XP_010025154.1	-4.64252	0.535615	9.2e-07	6.27e-06	Down	UPF0603 protein At1g54780, chloroplastic [Eucalyptus grandis]
XP_010025286.1	-1.22469	0.118223	1.57e-10	3.76e-09	Down	photosynthetic NDH subunit of lumenal location 5, chloroplastic [Eucalyptus grandis]
XP_010025324.1	-1.81266	0.34083	0.00314436	0.00754156	Down	uncharacterized protein LOC104415691 [Eucalyptus grandis]
XP_010025343.1	-1.41719	0.494962	0.00994963	0.0209327	Down	lipoxygenase 6, chloroplastic [Eucalyptus grandis]
XP_010025539.1	-1.97585	0.324269	5.39e-05	0.000212505	Down	probable cinnamyl alcohol dehydrogenase 9 isoform X1 [Eucalyptus grandis]
XP_010025734.1	-1.42427	0.4841	0.00778451	0.0169162	Down	aspartic proteinase Asp1 [Eucalyptus grandis]
XP_010025746.1	-1.46309	0.434577	0.00246267	0.0060827	Down	ultraviolet-B receptor UVR8 [Eucalyptus grandis]
XP_010026642.1	-1.28735	0.137825	7.45e-07	5.27e-06	Down	ABC transporter B family member 26, chloroplastic [Eucalyptus grandis]
XP_010026707.1	-1.31396	0.234873	2.15e-05	9.58e-05	Down	4-coumarate--CoA ligase-like 9 [Eucalyptus grandis]
XP_010026741.1	-2.72412	0.175332	2.35e-14	2.01e-12	Down	glyceraldehyde-3-phosphate dehydrogenase, cytosolic [Eucalyptus grandis]
XP_010026954.1	-1.09122	0.426445	0.016937	0.0330289	Down	28 kDa ribonucleoprotein, chloroplastic [Eucalyptus grandis]
XP_010027491.1	-1.72438	0.30134	2e-05	8.99e-05	Down	peroxidase 47 [Eucalyptus grandis]
XP_010027569.1	-1.8159	0.425318	0.000287635	0.000923292	Down	beta-galactosidase 10 [Eucalyptus grandis]
XP_010027650.1	-2.76404	0.40519	5.78e-06	3.08e-05	Down	photosystem I reaction center subunit N, chloroplastic [Eucalyptus grandis]
XP_010027780.1	-1.93911	0.238824	9.26e-08	8.7e-07	Down	nuclear transcription factor Y subunit B-3-like [Eucalyptus grandis]
XP_010027844.1	-1.34298	0.180182	8.33e-08	7.87e-07	Down	PLAT domain-containing protein 3 [Eucalyptus grandis]
XP_010027929.1	-1.17484	0.275165	0.000312329	0.000993366	Down	protein SCAI homolog [Eucalyptus grandis]
XP_010027978.1	-1.61692	0.109711	7.82e-14	5.29e-12	Down	serine hydroxymethyltransferase, mitochondrial [Eucalyptus grandis]
XP_010028113.1	-2.71845	0.188258	1.23e-13	7.97e-12	Down	peroxidase 73 [Eucalyptus grandis]
XP_010028165.1	-4.09697	0.286628	1.55e-13	9.77e-12	Down	cytochrome P450 81E8 [Eucalyptus grandis]
XP_010028184.1	-2.04715	0.603826	0.0023222	0.00578726	Down	aldehyde dehydrogenase family 2 member B4, mitochondrial [Eucalyptus grandis]
XP_010028228.1	-1.81427	0.237057	5.22e-08	5.29e-07	Down	serine/threonine-protein kinase HT1 [Eucalyptus grandis]
XP_010028309.1	-1.83591	0.221735	1.25e-08	1.59e-07	Down	salicylic acid-binding protein 2 [Eucalyptus grandis]
XP_010028312.1	-3.94616	0.237617	9.07e-13	4.53e-11	Down	salicylic acid-binding protein 2 [Eucalyptus grandis]
XP_010028333.1	-6.16943	0.296618	2.22e-16	3.98e-14	Down	oxygen-evolving enhancer protein 1, chloroplastic [Eucalyptus grandis]
XP_010028423.1	-3.13893	0.422194	1.95e-07	1.65e-06	Down	CBS domain-containing protein CBSX2, chloroplastic [Eucalyptus grandis]
XP_010028474.1	-1.15513	0.168964	2.89e-06	1.7e-05	Down	protein CYPRO4 [Eucalyptus grandis]
XP_010028629.1	-1.05376	0.303568	0.00241032	0.00597465	Down	purple acid phosphatase 2 isoform X5 [Eucalyptus grandis]
XP_010028630.1	-1.19679	0.263346	0.000121332	0.000435009	Down	V-type proton ATPase subunit a2 isoform X1 [Eucalyptus grandis]
XP_010028648.1	-2.78132	0.255277	2.35e-09	3.77e-08	Down	fructose-bisphosphate aldolase 1, chloroplastic [Eucalyptus grandis]
XP_010028681.1	-1.33043	0.275473	7.12e-05	0.000271589	Down	pentatricopeptide repeat-containing protein MRL1, chloroplastic isoform X1 [Eucalyptus grandis]
XP_010028683.1	-2.19038	0.273614	4.24e-08	4.42e-07	Down	uncharacterized protein LOC104418905 [Eucalyptus grandis]
XP_010028730.1	-1.88138	0.356892	2.09e-05	9.38e-05	Down	heavy metal-associated isoprenylated plant protein 26 [Eucalyptus grandis]
XP_010028734.1	-5.36129	0.520357	1.75e-10	4.08e-09	Down	glycerate dehydrogenase [Eucalyptus grandis]
XP_010028741.1	-2.92314	0.315252	2.1e-09	3.43e-08	Down	uncharacterized protein LOC104418957 [Eucalyptus grandis]
XP_010028794.1	-1.01324	0.141366	3.48e-07	2.75e-06	Down	coiled-coil domain-containing protein 124 isoform X1 [Eucalyptus grandis]
XP_010028807.1	-1.08334	0.338099	0.00491685	0.0111701	Down	alanine--tRNA ligase, chloroplastic/mitochondrial isoform X1 [Eucalyptus grandis]
XP_010028812.1	-1.12971	0.311281	0.00127511	0.00341713	Down	endochitinase [Eucalyptus grandis]
XP_010028870.1	-1.93657	0.266077	1.26e-07	1.14e-06	Down	aminoacylase-1 [Eucalyptus grandis]
XP_010028899.1	-5.60528	0.339088	1.29e-14	1.21e-12	Down	glyceraldehyde-3-phosphate dehydrogenase A, chloroplastic [Eucalyptus grandis]
XP_010028900.1	-1.34859	0.381518	0.00161772	0.00421322	Down	tyrosine--tRNA ligase, chloroplastic/mitochondrial [Eucalyptus grandis]
XP_010029020.1	-1.4106	0.124249	4.05e-08	4.25e-07	Down	probable inactive leucine-rich repeat receptor-like protein kinase At3g03770 [Eucalyptus grandis]
XP_010029027.1	-1.06259	0.33705	0.00430643	0.00992141	Down	protein TPLATE [Eucalyptus grandis]
XP_010029068.1	-1.25349	0.441169	0.0104393	0.0218059	Down	protein SIEVE ELEMENT OCCLUSION B [Eucalyptus grandis]
XP_010029072.1	-2.30764	0.464181	6.41e-05	0.000248171	Down	protein SIEVE ELEMENT OCCLUSION B [Eucalyptus grandis]
XP_010029073.1	-1.94581	0.493294	0.000606129	0.00179319	Down	protein SIEVE ELEMENT OCCLUSION B [Eucalyptus grandis]
XP_010029115.1	-2.95946	0.774165	0.000823552	0.00232843	Down	microtubule-associated protein futsch isoform X1 [Eucalyptus grandis]
XP_010029202.1	-1.47079	0.232572	1.01e-05	4.99e-05	Down	serine/threonine-protein kinase HT1 [Eucalyptus grandis]
XP_010029203.1	-3.4549	0.394579	2.81e-08	3.15e-07	Down	peptidyl-prolyl cis-trans isomerase CYP38, chloroplastic [Eucalyptus grandis]
XP_010029279.1	-1.78842	0.237969	9.37e-08	8.76e-07	Down	ATPase 11, plasma membrane-type isoform X1 [Eucalyptus grandis]
XP_010029297.1	-1.1469	0.304413	0.000897718	0.00250999	Down	40S ribosomal protein S9-2 [Eucalyptus grandis]
XP_010029298.1	-1.51469	0.277004	1.71e-05	7.9e-05	Down	protease Do-like 8, chloroplastic [Eucalyptus grandis]
XP_010029368.1	-2.11518	0.34953	2.53e-06	1.52e-05	Down	CSC1-like protein HYP1 [Eucalyptus grandis]
XP_010029377.1	-2.87962	0.494176	4.47e-06	2.46e-05	Down	uncharacterized protein At5g39570 isoform X2 [Eucalyptus grandis]
XP_010029392.1	-1.03521	0.383811	0.0134934	0.0271729	Down	aldose 1-epimerase [Eucalyptus grandis]
XP_010029512.1	-3.09665	0.278948	1.75e-10	4.08e-09	Down	pectinesterase-like [Eucalyptus grandis]
XP_010029601.1	-6.14021	0.202288	1.33e-15	1.85e-13	Down	26 kDa endochitinase 2 [Eucalyptus grandis]
XP_010029606.1	-7.41282	0.403858	1.21e-12	5.7e-11	Down	endochitinase [Eucalyptus grandis]
XP_010029619.1	-1.15287	0.223183	2.43e-05	0.00010669	Down	serine/threonine-protein kinase STY8 isoform X3 [Eucalyptus grandis]
XP_010029629.1	-3.97403	0.259545	6.93e-14	4.75e-12	Down	LOW QUALITY PROTEIN: phospholipase D delta [Eucalyptus grandis]
XP_010029673.1	-4.81643	0.306073	8.35e-14	5.58e-12	Down	ferredoxin--NADP reductase, leaf isozyme, chloroplastic [Eucalyptus grandis]
XP_010029754.1	-1.00365	0.21863	0.000107674	0.000391864	Down	uncharacterized protein LOC104419708 [Eucalyptus grandis]
XP_010030001.1	-2.19274	0.211322	1.51e-10	3.68e-09	Down	fructose-1,6-bisphosphatase, chloroplastic isoform X1 [Eucalyptus grandis]
XP_010030039.1	-1.02841	0.249745	0.000365898	0.00114215	Down	calmodulin-binding transcription activator 2 [Eucalyptus grandis]
XP_010030065.1	-1.69765	0.248908	3.78e-07	2.95e-06	Down	BRASSINOSTEROID INSENSITIVE 1-associated receptor kinase 1 [Eucalyptus grandis]
XP_010030108.1	-1.54894	0.115707	9.57e-10	1.74e-08	Down	probable 3-hydroxyisobutyrate dehydrogenase-like 2, mitochondrial [Eucalyptus grandis]
XP_010030127.1	-5.08732	0.560947	1.04e-08	1.38e-07	Down	ferredoxin [Eucalyptus grandis]
XP_010030242.1	-1.07787	0.264541	0.000409077	0.00126625	Down	2-C-methyl-D-erythritol 4-phosphate cytidylyltransferase, chloroplastic [Eucalyptus grandis]
XP_010030268.1	-2.52129	0.512976	4.64e-05	0.000187453	Down	clathrin light chain 2 [Eucalyptus grandis]
XP_010030364.1	-1.41338	0.178769	7.18e-08	6.98e-07	Down	G-type lectin S-receptor-like serine/threonine-protein kinase LECRK1 [Eucalyptus grandis]
XP_010030525.1	-3.03158	0.728963	0.000329246	0.00104096	Down	putative oxidoreductase TDA3 [Eucalyptus grandis]
XP_010030574.1	-1.017	0.281058	0.00131022	0.00349939	Down	histone H4 [Eucalyptus grandis]
XP_010031094.1	-1.11509	0.261195	0.000247556	0.00080949	Down	40S ribosomal protein S26-3 [Eucalyptus grandis]
XP_010031113.1	-1.62885	0.253091	9.72e-07	6.57e-06	Down	peroxidase 4-like [Eucalyptus grandis]
XP_010031176.1	-1.07638	0.397185	0.0148604	0.0294555	Down	peptide-N4-(N-acetyl-beta-glucosaminyl)asparagine amidase A [Eucalyptus grandis]
XP_010031252.1	-1.95755	0.363408	1.38e-05	6.48e-05	Down	probable aquaporin PIP1-4 [Eucalyptus grandis]
XP_010031253.1	-1.84608	0.540575	0.00218347	0.00548091	Down	probable caffeine synthase 2 [Eucalyptus grandis]
XP_010031355.1	-1.83532	0.303114	2.51e-06	1.51e-05	Down	alpha-galactosidase 1 [Eucalyptus grandis]
XP_010031362.1	-1.31318	0.332919	0.000645689	0.00189707	Down	uncharacterized protein LOC104421190 [Eucalyptus grandis]
XP_010031425.1	-1.42619	0.127421	5.6e-09	7.84e-08	Down	uncharacterized protein At1g08160 [Eucalyptus grandis]
XP_010031458.1	-2.43542	0.29885	3.11e-06	1.81e-05	Down	LOW QUALITY PROTEIN: probable 2-carboxy-D-arabinitol-1-phosphatase [Eucalyptus grandis]
XP_010031495.1	-1.11841	0.22258	7.52e-05	0.00028383	Down	uncharacterized oxidoreductase YajO isoform X1 [Eucalyptus grandis]
XP_010031517.1	-3.81368	0.355581	2.01e-10	4.59e-09	Down	ferredoxin, root R-B1 [Eucalyptus grandis]
XP_010031614.1	-4.92254	0.394805	1.03e-11	3.82e-10	Down	cytochrome P450 716B1 [Eucalyptus grandis]
XP_010031626.2	-1.52402	0.221518	4.09e-07	3.15e-06	Down	uncharacterized protein LOC104421396 [Eucalyptus grandis]
XP_010031721.1	-1.3892	0.305093	0.000173117	0.000589808	Down	DNA mismatch repair protein MSH2 [Eucalyptus grandis]
XP_010031766.1	-1.23408	0.373712	0.00288936	0.0069965	Down	RNA-binding protein 8A [Eucalyptus grandis]
XP_010031816.1	-1.34496	0.44545	0.00592681	0.0132369	Down	probable copper-transporting ATPase HMA5 [Eucalyptus grandis]
XP_010031829.1	-5.81495	0.263777	1.11e-11	4.05e-10	Down	DNA-damage-repair/toleration protein DRT100 [Eucalyptus grandis]
XP_010031909.1	-3.70218	0.259501	3.22e-13	1.84e-11	Down	photosystem II stability/assembly factor HCF136, chloroplastic [Eucalyptus grandis]
XP_010031998.1	-1.54879	0.179375	5.69e-09	7.91e-08	Down	aquaporin PIP2-7 [Eucalyptus grandis]
XP_010032130.1	-1.76158	0.187466	1.11e-09	1.99e-08	Down	malate dehydrogenase [NADP], chloroplastic [Eucalyptus grandis]
XP_010032207.1	-1.46552	0.275682	5.69e-05	0.000222643	Down	MLO-like protein 2 isoform X1 [Eucalyptus grandis]
XP_010032290.1	-4.842	0.466845	1.53e-10	3.69e-09	Down	aspartyl protease AED3 isoform X2 [Eucalyptus grandis]
XP_010032358.1	-1.80721	0.364351	7.53e-05	0.000283867	Down	aldose 1-epimerase [Eucalyptus grandis]
XP_010032381.1	-5.11692	0.53324	7.32e-10	1.41e-08	Down	ribulose bisphosphate carboxylase/oxygenase activase, chloroplastic [Eucalyptus grandis]
XP_010032537.1	-2.4384	0.471811	5.47e-05	0.000214932	Down	AMP deaminase [Eucalyptus grandis]
XP_010032546.1	-1.6231	0.396769	0.00110177	0.00300629	Down	putative methylesterase 11, chloroplastic [Eucalyptus grandis]
XP_010032609.1	-1.59284	0.290911	0.000106521	0.000388431	Down	protein CROWDED NUCLEI 1 [Eucalyptus grandis]
XP_010032621.1	-3.00913	0.252462	8.3e-12	3.16e-10	Down	beta-glucosidase 44 [Eucalyptus grandis]
XP_010032630.1	-1.15547	0.175785	4.74e-06	2.59e-05	Down	beta-glucosidase 44 [Eucalyptus grandis]
XP_010032637.1	-6.21349	0.569308	2.29e-09	3.69e-08	Down	ribulose bisphosphate carboxylase small chain, chloroplastic [Eucalyptus grandis]
XP_010032690.1	-1.07103	0.283681	0.000879831	0.00246371	Down	protein C2-DOMAIN ABA-RELATED 1 [Eucalyptus grandis]
XP_010032718.1	-2.06586	0.115069	6.16e-13	3.25e-11	Down	probable inactive receptor kinase At3g02880 [Eucalyptus grandis]
XP_010032725.1	-1.06975	0.212356	3.38e-05	0.000142631	Down	glutamine synthetase nodule isozyme [Eucalyptus grandis]
XP_010032739.1	-1.6074	0.29003	9.23e-06	4.61e-05	Down	uncharacterized protein LOC104422188 [Eucalyptus grandis]
XP_010032777.1	-1.66239	0.298124	8.46e-06	4.29e-05	Down	probable xyloglucan endotransglucosylase/hydrolase protein B [Eucalyptus grandis]
XP_010032840.1	-1.18358	0.456016	0.0161724	0.0317163	Down	glucosidase 2 subunit beta isoform X2 [Eucalyptus grandis]
XP_010032852.1	-3.63526	0.361423	3.41e-06	1.95e-05	Down	uncharacterized protein LOC104422276 [Eucalyptus grandis]
XP_010032883.1	-1.14199	0.407161	0.0205519	0.0391163	Down	E3 ubiquitin-protein ligase BRE1-like 2 isoform X1 [Eucalyptus grandis]
XP_010033014.1	-1.07392	0.351498	0.00528524	0.0119192	Down	UDP-glycosyltransferase 71K1 [Eucalyptus grandis]
XP_010033042.1	-2.30024	0.421888	1.16e-05	5.63e-05	Down	uncharacterized protein LOC104422417 isoform X1 [Eucalyptus grandis]
XP_010033050.1	-5.86657	0.381777	3.02e-14	2.46e-12	Down	18.1 kDa class I heat shock protein [Eucalyptus grandis]
XP_010033076.1	-5.61232	0.228974	0	0	Down	18.1 kDa class I heat shock protein-like [Eucalyptus grandis]
XP_010033079.1	-3.97787	0.43189	5.1e-08	5.2e-07	Down	copper transporter 1 [Eucalyptus grandis]
XP_010033081.1	-1.69307	0.22738	1.9e-07	1.62e-06	Down	copper transporter 6 [Eucalyptus grandis]
XP_010033105.1	-6.09651	0.156662	0	0	Down	ribulose bisphosphate carboxylase/oxygenase activase, chloroplastic isoform X1 [Eucalyptus grandis]
XP_010033111.1	-1.7123	0.342353	0.000193958	0.000651698	Down	E3 ubiquitin-protein ligase RDUF1 [Eucalyptus grandis]
XP_010033127.1	-2.18568	0.229529	1.27e-09	2.25e-08	Down	outer envelope pore protein 16, chloroplastic [Eucalyptus grandis]
XP_010033186.1	-1.71258	0.253184	2.45e-06	1.48e-05	Down	chitinase 2 [Eucalyptus grandis]
XP_010033189.1	-2.71992	0.443326	0.000474342	0.00144569	Down	phototropin-1 isoform X1 [Eucalyptus grandis]
XP_010033366.1	-2.6481	0.605219	0.000634105	0.00186403	Down	uncharacterized protein LOC104422672 isoform X4 [Eucalyptus grandis]
XP_010033439.1	-1.40775	0.378345	0.00118871	0.00321351	Down	mitogen-activated protein kinase 7 [Eucalyptus grandis]
XP_010033512.1	-1.34405	0.280698	0.000127799	0.000454962	Down	L-ascorbate peroxidase 3, peroxisomal isoform X1 [Eucalyptus grandis]
XP_010033540.1	-1.20701	0.226753	0.000479078	0.00145932	Down	serine/arginine-rich splicing factor SR45a isoform X1 [Eucalyptus grandis]
XP_010033561.1	-2.1834	0.552804	0.000563723	0.00168298	Down	basic endochitinase [Eucalyptus grandis]
XP_010033654.1	-1.59966	0.256996	1.64e-06	1.04e-05	Down	pectinesterase 3-like [Eucalyptus grandis]
XP_010033716.1	-1.48982	0.284538	5.59e-05	0.00021931	Down	protein PHLOEM PROTEIN 2-LIKE A1 [Eucalyptus grandis]
XP_010033729.1	-1.08796	0.175483	1.75e-06	1.1e-05	Down	linoleate 13S-lipoxygenase 3-1, chloroplastic [Eucalyptus grandis]
XP_010033753.1	-1.53368	0.179257	6.09e-08	6.06e-07	Down	phospholipid:diacylglycerol acyltransferase 1 [Eucalyptus grandis]
XP_010033756.1	-1.96568	0.672218	0.0191687	0.0369012	Down	solute carrier family 25 member 44 [Eucalyptus grandis]
XP_010033775.1	-1.40923	0.142148	3.66e-09	5.46e-08	Down	uncharacterized protein LOC104423017 [Eucalyptus grandis]
XP_010033854.1	-2.12211	0.268083	2.85e-08	3.17e-07	Down	probable inactive nicotinamidase At3g16190 isoform X1 [Eucalyptus grandis]
XP_010033959.1	-1.41585	0.213956	6.21e-07	4.56e-06	Down	uncharacterized protein LOC104423176 [Eucalyptus grandis]
XP_010033963.1	-1.58696	0.241921	1.27e-05	6.05e-05	Down	glucan endo-1,3-beta-glucosidase 14 [Eucalyptus grandis]
XP_010034044.1	-1.44583	0.143028	6.23e-10	1.23e-08	Down	heat shock 70 kDa protein [Eucalyptus grandis]
XP_010034062.1	-1.85135	0.375826	5.01e-05	0.000199618	Down	ACT domain-containing protein ACR11 [Eucalyptus grandis]
XP_010034097.1	-2.44965	0.387763	2.67e-05	0.000116129	Down	vacuolar-processing enzyme alpha-isozyme [Eucalyptus grandis]
XP_010034215.1	-1.69645	0.294501	4.93e-05	0.00019712	Down	protein MAK16 homolog isoform X2 [Eucalyptus grandis]
XP_010034357.1	-1.49931	0.244455	2.06e-06	1.28e-05	Down	30S ribosomal protein 2, chloroplastic [Eucalyptus grandis]
XP_010034521.1	-1.03886	0.247694	0.000300517	0.000960545	Down	L-ascorbate oxidase homolog [Eucalyptus grandis]
XP_010034898.1	-2.43436	0.361323	5.73e-07	4.24e-06	Down	probable 6-phosphogluconolactonase 4, chloroplastic [Eucalyptus grandis]
XP_010034930.1	-1.32048	0.291143	0.000337837	0.00106473	Down	probable tocopherol O-methyltransferase, chloroplastic [Eucalyptus grandis]
XP_010034932.1	-2.64002	0.156015	7.55e-15	7.91e-13	Down	alcohol dehydrogenase-like 3 [Eucalyptus grandis]
XP_010034933.1	-1.95519	0.246749	9.6e-08	8.95e-07	Down	alcohol dehydrogenase-like 5 [Eucalyptus grandis]
XP_010034959.1	-2.03977	0.153312	4e-08	4.21e-07	Down	uncharacterized protein LOC104424288 [Eucalyptus grandis]
XP_010035060.1	-1.72085	0.260666	6.45e-07	4.7e-06	Down	phosphoglucomutase, chloroplastic [Eucalyptus grandis]
XP_010035085.1	-1.90956	0.373604	2.8e-05	0.000121233	Down	sorbitol dehydrogenase [Eucalyptus grandis]
XP_010035129.1	-1.14981	0.244745	8.15e-05	0.000303993	Down	remorin isoform X1 [Eucalyptus grandis]
XP_010035150.1	-1.42645	0.362179	0.000812249	0.00230399	Down	60S ribosomal protein L36-2 [Eucalyptus grandis]
XP_010035162.1	-3.94471	0.233282	3.12e-10	6.77e-09	Down	BAHD acyltransferase DCR [Eucalyptus grandis]
XP_010035181.1	-3.41823	0.270707	4.32e-12	1.78e-10	Down	cell division control protein 48 homolog C isoform X1 [Eucalyptus grandis]
XP_010035192.1	-1.09228	0.226916	0.000120719	0.000433089	Down	hevamine-A [Eucalyptus grandis]
XP_010035248.1	-5.47712	0.197089	0	0	Down	photosystem I reaction center subunit II, chloroplastic [Eucalyptus grandis]
XP_010035276.1	-5.89387	0.147116	0	0	Down	photosystem I reaction center subunit III, chloroplastic [Eucalyptus grandis]
XP_010035302.1	-2.77531	0.35334	3.28e-08	3.57e-07	Down	probable 6-phosphogluconolactonase 4, chloroplastic [Eucalyptus grandis]
XP_010035359.1	-1.1887	0.279529	0.000258464	0.000839856	Down	paladin isoform X1 [Eucalyptus grandis]
XP_010035400.1	-1.33748	0.197029	4.09e-07	3.15e-06	Down	glucose-1-phosphate adenylyltransferase large subunit 3, chloroplastic/amyloplastic isoform X1 [Eucalyptus grandis]
XP_010035425.1	-1.35094	0.273828	5.5e-05	0.000216047	Down	glucose-6-phosphate 1-dehydrogenase, chloroplastic [Eucalyptus grandis]
XP_010035513.1	-3.40479	0.340557	3.18e-09	4.84e-08	Down	1-aminocyclopropane-1-carboxylate oxidase 3 [Eucalyptus grandis]
XP_010035529.1	-1.22917	0.438104	0.00979933	0.0206635	Down	paladin [Eucalyptus grandis]
XP_010035573.1	-1.99898	0.740146	0.0124839	0.0253979	Down	peroxidase 27 [Eucalyptus grandis]
XP_010035593.1	-2.27838	0.354979	3.74e-06	2.12e-05	Down	basic 7S globulin [Eucalyptus grandis]
XP_010035708.1	-2.01914	0.216505	1.24e-07	1.13e-06	Down	(R,S)-reticuline 7-O-methyltransferase [Eucalyptus grandis]
XP_010035872.1	-3.77132	0.685463	1.02e-05	5.04e-05	Down	peroxidase P7-like [Eucalyptus grandis]
XP_010035980.1	-1.60906	0.595464	0.0130145	0.0263808	Down	protein LURP-one-related 15 [Eucalyptus grandis]
XP_010035998.1	-4.66015	0.382871	3.03e-11	9.43e-10	Down	non-specific lipid-transfer protein 1 [Eucalyptus grandis]
XP_010036015.1	-1.01823	0.115536	3.85e-09	5.71e-08	Down	thioredoxin H-type isoform X1 [Eucalyptus grandis]
XP_010036097.1	-3.51875	0.53669	2.18e-06	1.34e-05	Down	chlorophyll a-b binding protein 8, chloroplastic [Eucalyptus grandis]
XP_010036111.1	-2.58629	0.473822	1.14e-05	5.55e-05	Down	glucose-1-phosphate adenylyltransferase small subunit, chloroplastic/amyloplastic [Eucalyptus grandis]
XP_010036199.1	-1.28338	0.48088	0.0134317	0.0270781	Down	short-chain type dehydrogenase/reductase [Eucalyptus grandis]
XP_010036254.1	-2.03732	0.704037	0.00778215	0.0169162	Down	probable zinc metalloprotease EGY1, chloroplastic [Eucalyptus grandis]
XP_010036279.1	-1.12598	0.290761	0.00134966	0.00358574	Down	uncharacterized protein At4g15545 [Eucalyptus grandis]
XP_010036281.1	-1.18094	0.373107	0.00404673	0.00938935	Down	uncharacterized protein LOC104425316 isoform X1 [Eucalyptus grandis]
XP_010036350.1	-1.28403	0.302686	0.000490152	0.00148815	Down	pyruvate kinase 1, cytosolic isoform X1 [Eucalyptus grandis]
XP_010036408.1	-1.46137	0.335409	0.00021309	0.000708173	Down	alpha-L-arabinofuranosidase 1 [Eucalyptus grandis]
XP_010036587.1	-1.40335	0.258956	1.26e-05	6.03e-05	Down	uncharacterized protein LOC104425564 [Eucalyptus grandis]
XP_010036653.1	-1.27618	0.242791	1.92e-05	8.72e-05	Down	putative calcium-transporting ATPase 11, plasma membrane-type isoform X1 [Eucalyptus grandis]
XP_010036677.1	-1.29651	0.202447	2.39e-06	1.45e-05	Down	uncharacterized protein At5g03900, chloroplastic [Eucalyptus grandis]
XP_010036733.1	-1.32871	0.345508	0.000824686	0.00233045	Down	splicing factor U2af small subunit B isoform X1 [Eucalyptus grandis]
XP_010036765.1	-1.60645	0.557482	0.0235968	0.0441099	Down	transcription factor bHLH62 [Eucalyptus grandis]
XP_010036774.1	-4.3026	0.483428	2.26e-07	1.88e-06	Down	putative quinone-oxidoreductase homolog, chloroplastic [Eucalyptus grandis]
XP_010036820.1	-1.30135	0.21362	0.00172453	0.00444342	Down	BTB/POZ domain-containing protein At5g48800 [Eucalyptus grandis]
XP_010036821.1	-1.35929	0.317438	0.000363786	0.00113683	Down	endochitinase EP3 [Eucalyptus grandis]
XP_010036822.1	-2.26585	0.280593	1.98e-08	2.31e-07	Down	endochitinase EP3-like [Eucalyptus grandis]
XP_010036876.1	-1.12687	0.258741	0.000306654	0.000976435	Down	cytochrome P450 CYP736A12 [Eucalyptus grandis]
XP_010037121.1	-2.55962	0.610026	0.0010475	0.00287375	Down	protein SHOOT GRAVITROPISM 6 isoform X1 [Eucalyptus grandis]
XP_010037140.1	-1.79685	0.182815	4.23e-09	6.16e-08	Down	RNA polymerase II C-terminal domain phosphatase-like 4 [Eucalyptus grandis]
XP_010037159.1	-1.3931	0.332685	0.000305751	0.00097412	Down	vacuolar protein sorting-associated protein 29 [Eucalyptus grandis]
XP_010037433.1	-1.12274	0.149065	8.21e-07	5.69e-06	Down	nucleolar protein 56 [Eucalyptus grandis]
XP_010037445.1	-1.97708	0.241404	1.04e-06	6.99e-06	Down	rapid alkalinization factor [Eucalyptus grandis]
XP_010037453.1	-1.0486	0.190003	9.8e-06	4.85e-05	Down	nucleoside diphosphate kinase 2, chloroplastic [Eucalyptus grandis]
XP_010037503.1	-1.98195	0.0676869	0	0	Down	elongation factor Tu, chloroplastic [Eucalyptus grandis]
XP_010037523.1	-1.50372	0.328822	0.000134907	0.000475992	Down	60S ribosomal protein L27a-3 [Eucalyptus grandis]
XP_010037573.1	-1.03722	0.157464	6.69e-07	4.82e-06	Down	aldehyde dehydrogenase family 2 member B4, mitochondrial [Eucalyptus grandis]
XP_010037633.1	-1.23482	0.284122	0.0011629	0.00315012	Down	calcium-dependent protein kinase 10 [Eucalyptus grandis]
XP_010037701.1	-4.39672	0.181212	0	0	Down	chlorophyll a-b binding protein CP29.1, chloroplastic [Eucalyptus grandis]
XP_010037803.1	-2.59689	0.256473	9.62e-10	1.74e-08	Down	tropinone reductase homolog At5g06060 isoform X2 [Eucalyptus grandis]
XP_010037912.1	-1.96353	0.319077	1.96e-06	1.22e-05	Down	thioredoxin-like protein AAED1, chloroplastic [Eucalyptus grandis]
XP_010037913.1	-1.37733	0.307173	0.000141997	0.000499418	Down	40S ribosomal protein S23 [Eucalyptus grandis]
XP_010037927.1	-1.32428	0.341081	0.00132138	0.00352072	Down	probable LRR receptor-like serine/threonine-protein kinase At1g67720 [Eucalyptus grandis]
XP_010037957.1	-1.86278	0.347638	3.59e-05	0.000149763	Down	uncharacterized protein LOC104426553 isoform X1 [Eucalyptus grandis]
XP_010037961.1	-2.30488	0.349227	6.48e-07	4.7e-06	Down	probable aquaporin PIP2-2 [Eucalyptus grandis]
XP_010038123.1	-1.41188	0.411108	0.0020808	0.00525167	Down	endo-1,3;1,4-beta-D-glucanase [Eucalyptus grandis]
XP_010038233.1	-2.6057	0.267674	5.5e-10	1.11e-08	Down	bifunctional epoxide hydrolase 2 [Eucalyptus grandis]
XP_010038421.1	-4.41491	0.255745	1.2e-12	5.7e-11	Down	phosphoglycolate phosphatase 1B, chloroplastic [Eucalyptus grandis]
XP_010038423.2	-1.805	0.384353	8.19e-05	0.000305204	Down	L-idonate 5-dehydrogenase [Eucalyptus grandis]
XP_010038690.1	-1.45043	0.157839	1.72e-09	2.88e-08	Down	2-methyl-6-phytyl-1,4-hydroquinone methyltransferase, chloroplastic [Eucalyptus grandis]
XP_010038942.1	-1.01946	0.382928	0.0153901	0.0304076	Down	LOW QUALITY PROTEIN: alpha-glucosidase-like [Eucalyptus grandis]
XP_010039803.1	-5.50778	0.266493	0	0	Down	probable xyloglucan endotransglucosylase/hydrolase protein 23 [Eucalyptus grandis]
XP_010040103.1	-2.80558	0.197468	5.86e-07	4.33e-06	Down	ankyrin repeat domain-containing protein 2A-like, partial [Eucalyptus grandis]
XP_010040171.2	-2.56192	0.580009	0.000217836	0.000721785	Down	receptor-like protein 12 [Eucalyptus grandis]
XP_010040202.1	-1.22664	0.20708	9.97e-05	0.000365655	Down	zingipain-2 [Eucalyptus grandis]
XP_010040220.1	-2.55806	0.646106	0.000550147	0.0016451	Down	basic endochitinase [Eucalyptus grandis]
XP_010040389.1	-2.36843	0.599987	0.000863872	0.00242636	Down	putative receptor protein kinase ZmPK1 [Eucalyptus grandis]
XP_010040431.2	-3.84591	0.207882	1.23e-09	2.2e-08	Down	caffeic acid 3-O-methyltransferase [Eucalyptus grandis]
XP_010040458.1	-1.82024	0.35093	5.25e-05	0.000207081	Down	probable glucan 1,3-beta-glucosidase A [Eucalyptus grandis]
XP_010040677.2	-1.5192	0.242651	1.14e-05	5.52e-05	Down	probable aldo-keto reductase 1, partial [Eucalyptus grandis]
XP_010041388.1	-3.13304	0.208541	4.98e-10	1.03e-08	Down	UDP-glycosyltransferase 76F1-like, partial [Eucalyptus grandis]
XP_010041422.1	-2.8708	0.148949	0	0	Down	glutamine synthetase leaf isozyme, chloroplastic isoform X1 [Eucalyptus grandis]
XP_010041725.1	-5.39427	0.347923	2.49e-14	2.09e-12	Down	peroxidase N1-like isoform X1 [Eucalyptus grandis]
XP_010041784.1	-1.56837	0.238436	8.77e-06	4.42e-05	Down	nucleolin [Eucalyptus grandis]
XP_010042063.1	-1.08449	0.1735	1.54e-06	9.86e-06	Down	aminomethyltransferase, mitochondrial [Eucalyptus grandis]
XP_010042338.1	-1.25007	0.167795	8.39e-08	7.91e-07	Down	uncharacterized protein LOC104431391, partial [Eucalyptus grandis]
XP_010042379.1	-1.84239	0.238482	7.77e-08	7.44e-07	Down	probable L-cysteine desulfhydrase, chloroplastic [Eucalyptus grandis]
XP_010042419.1	-1.79939	0.175482	1.94e-08	2.29e-07	Down	aspartic proteinase isoform X1 [Eucalyptus grandis]
XP_010042643.1	-2.19496	0.293671	1.32e-06	8.66e-06	Down	germin-like protein 5-1 [Eucalyptus grandis]
XP_010042699.1	-1.40913	0.546253	0.0161578	0.0316988	Down	monodehydroascorbate reductase-like, partial [Eucalyptus grandis]
XP_010042981.1	-1.23922	0.362262	0.00215244	0.0054128	Down	patellin-3-like, partial [Eucalyptus grandis]
XP_010043094.1	-2.91139	0.297777	7.62e-10	1.43e-08	Down	amidase 1 isoform X3 [Eucalyptus grandis]
XP_010043096.1	-3.14015	0.415807	2.05e-07	1.73e-06	Down	amidase 1 isoform X2 [Eucalyptus grandis]
XP_010043145.1	-1.28129	0.273297	0.00034885	0.00109571	Down	protein BONZAI 3 [Eucalyptus grandis]
[truncated: 390 more rows]

## Sheet: Table S4
Table S4: Gene Ontology enrichment analysis of DEPs in E. grandis x urophylla.
[truncated: 34 more rows]

[truncated: 2 more sheets: Table S5, Table S6]
